# Supplementary material for: Environmental risk of Covid-19 recovery
Source: Energy Environ (Brentwood). 2022 Jul 15:0958305X221108493. doi: 10.1177/0958305X221108493 (PMC9289494; doi:10.1177/0958305X221108493)
Supplement: sj-xls-1-eae-10.1177_0958305X221108493 - Supplemental material for Environmental risk of Covid-19 recovery [file sj-xls-1-eae-10.1177_0958305X221108493.xls]

## Sheet: ARGENTINA
date	y	Dp	Co2	ints	r	ys	Dps	Co2s	intss	rs	lrs	poil	pmat	pmetal
1979Q2	4.29468	0.217177	96.0355	87.0224	0.189785	3.79594	0.0728063	963.529	121.44	0.039224	0.0237979	3.43354	4.14896	4.20017
1979Q3	4.31001	0.247843	96.4126	86.1645	0.209181	3.82045	0.0750283	961.526	120.452	0.0399304	0.0244015	3.57632	4.27287	4.19806
1979Q4	4.32535	0.16913	96.3488	85.3708	0.187465	3.84702	0.0721859	956.607	119.254	0.0425024	0.0263958	3.69673	4.2201	4.30573
1980Q1	4.34068	0.169607	94.8846	84.8279	0.153911	3.86948	0.0775959	938.354	116.851	0.0483982	0.0290239	3.66166	4.31133	4.4313
1980Q2	4.32474	0.170991	94.3552	84.5735	0.14041	3.86156	0.0700503	931.292	115.573	0.0390918	0.0282297	3.64335	4.20753	4.28434
1980Q3	4.30881	0.137377	93.7258	84.6738	0.150426	3.8589	0.0638098	925.413	114.391	0.0476117	0.0282206	3.55005	4.28988	4.27781
1980Q4	4.29287	0.157229	93.0325	84.975	0.140606	3.86164	0.079356	920.605	113.358	0.0611179	0.0298179	3.67934	4.28417	4.19572
1981Q1	4.27693	0.134977	91.6381	86.7937	0.198699	3.86064	0.078501	920.126	112.406	0.0670405	0.030733	3.6669	4.20484	4.13558
1981Q2	4.26639	0.207977	91.1033	87.301	0.248016	3.87017	0.0697268	916.18	111.661	0.0673227	0.0322953	3.56132	4.18152	4.08299
1981Q3	4.25585	0.254879	90.7222	87.7216	0.282495	3.88254	0.0683146	911.852	111.016	0.0744408	0.0341121	3.57197	4.12231	4.04908
1981Q4	4.2453	0.202754	90.543	87.9615	0.205655	3.88741	0.0611837	907.175	110.517	0.0766412	0.0334514	3.60504	4.10827	4.00455
1982Q1	4.23476	0.240604	90.5057	88.1421	0.20526	3.89156	0.0697083	897.841	110.265	0.0754024	0.0326111	3.47438	4.13057	3.98791
1982Q2	4.23097	0.134566	90.7247	88.1936	0.20861	3.88852	0.0694965	894.656	109.999	0.0761201	0.0317269	3.53543	4.12355	3.89333
1982Q3	4.22719	0.361438	91.0963	88.2057	0.166697	3.88302	0.0740439	892.814	109.788	0.0842778	0.0306235	3.51432	4.10781	3.87153
1982Q4	4.2234	0.371891	91.6863	88.1537	0.231579	3.88018	0.0654321	892.409	109.665	0.0940679	0.0279537	3.51195	4.05718	3.86444
1983Q1	4.21961	0.369404	93.3054	87.6847	0.290549	3.8811	0.0849697	891.335	110.041	0.0887759	0.0268075	3.38075	4.05576	3.9794
1983Q2	4.25235	0.316827	93.9037	87.6025	0.276279	3.89706	0.080621	895.267	109.925	0.115846	0.0266649	3.39576	4.13916	4.08574
1983Q3	4.28508	0.420568	94.2808	87.5688	0.343959	3.91022	0.0979406	901.59	109.7	0.10647	0.0276819	3.42658	4.22084	4.12733
1983Q4	4.31782	0.509629	94.5301	87.6429	0.406214	3.92661	0.0907885	910.444	109.383	0.102066	0.0275171	3.37218	4.26196	4.0872
1984Q1	4.35055	0.451511	95.0324	87.7278	0.300222	3.94575	0.0939444	934.343	108.917	0.115612	0.0274669	3.39307	4.28207	4.06349
1984Q2	4.30892	0.50395	94.6551	87.8762	0.366653	3.961	0.0946385	943.581	108.467	0.105763	0.0284898	3.38714	4.32184	4.00183
1984Q3	4.26728	0.556821	93.7728	88.0507	0.432301	3.97834	0.0974532	950.197	107.959	0.119452	0.0280906	3.33511	4.28416	3.89374
1984Q4	4.22564	0.552059	92.5438	88.3351	0.471011	3.99206	0.107058	954.387	107.378	0.1233	0.0264444	3.3161	4.21095	3.87954
1985Q1	4.184	0.600509	87.5342	88.9443	0.510774	4.00644	0.111749	948.621	106.651	0.131587	0.026001	3.32372	4.06787	3.89018
1985Q2	4.2059	0.720897	86.6535	89.1004	0.719804	4.019	0.0979191	951.218	106.024	0.12557	0.0251208	3.2968	4.11059	3.91169
1985Q3	4.2278	0.319212	86.5117	89.0676	0.168457	4.03264	0.100754	954.29	105.411	0.106613	0.024372	3.30635	4.10547	3.84638
1985Q4	4.24969	0.0685611	87.3095	88.9504	0.136269	4.04653	0.115714	957.949	104.767	0.120234	0.0236274	3.34394	4.17151	3.80791
1986Q1	4.27159	0.0848578	90.681	87.5833	0.141805	4.05483	0.124812	960.073	103.978	0.127285	0.0219681	2.87913	4.17421	3.86766
1986Q2	4.28122	0.123497	92.246	87.5154	0.125642	4.06963	0.0363033	965.928	103.426	0.0302747	0.020038	2.55129	4.24125	3.8825
1986Q3	4.29085	0.189028	93.7233	87.6246	0.171373	4.08357	0.0310053	973.08	102.991	0.0405844	0.0196972	2.51746	4.21312	3.86466
1986Q4	4.30048	0.182075	95.3479	88.0128	0.217443	4.09682	0.0508965	981.569	102.601	0.0493314	0.0197597	2.68958	4.25422	3.86301
1987Q1	4.31011	0.190052	97.0031	88.6536	0.183384	4.10855	0.121666	993.164	102.534	0.144807	0.0195033	2.88621	4.31948	3.91861
1987Q2	4.31115	0.159068	98.4262	89.3701	0.203382	4.1195	0.171064	1003.9	102.264	0.183872	0.0205593	2.92767	4.47019	4.01306
1987Q3	4.31219	0.287434	99.6568	90.1755	0.326368	4.13013	0.112875	1015.16	102.04	0.0908465	0.0219301	2.94992	4.54813	4.14914
1987Q4	4.31323	0.368166	100.908	91.1882	0.275495	4.14115	0.114711	1027.04	101.795	0.125521	0.0222881	2.89361	4.58545	4.26423
1988Q1	4.31427	0.257315	102.548	92.458	0.359213	4.14821	0.163243	1045.42	101.742	0.162636	0.0208996	2.76179	4.56229	4.40532
1988Q2	4.2997	0.439482	103.135	93.5842	0.459825	4.15997	0.17526	1056.35	101.517	0.179955	0.0212135	2.78577	4.62232	4.62957
1988Q3	4.28513	0.58899	103.255	94.6849	0.411485	4.17175	0.210549	1065.31	101.282	0.21783	0.0218562	2.67012	4.55098	4.50419
1988Q4	4.27056	0.290942	103.045	95.8921	0.28988	4.18435	0.243342	1072.51	100.988	0.258011	0.0215808	2.59815	4.48927	4.55654
1989Q1	4.25598	0.265456	101.731	97.4739	0.430862	4.1914	0.231729	1072.11	100.527	0.199138	0.0223194	2.86129	4.54686	4.57107
1989Q2	4.2322	1.20825	100.722	98.444	1.62966	4.20129	0.141083	1078.13	100.299	0.189672	0.0226588	2.92485	4.57214	4.46939
1989Q3	4.20841	1.89806	99.4766	99.1687	0.372567	4.21217	0.25154	1084.42	100.127	0.305065	0.0220929	2.86413	4.64661	4.3714
1989Q4	4.18463	0.376511	98.0498	99.7892	0.436272	4.22357	0.335561	1091.18	99.9833	0.426887	0.0225237	2.96347	4.61599	4.31932
1990Q1	4.16084	1.46803	93.6029	100.386	0.986466	4.23961	0.488453	1101.73	100.274	0.513589	0.023866	2.98807	4.63457	4.23774
1990Q2	4.16627	0.737069	92.6275	100.375	0.385384	4.22212	0.235974	1108.14	100.15	0.0908999	0.0243264	2.77035	4.67062	4.29293
1990Q3	4.21806	0.37713	92.5048	99.9637	0.424201	4.23806	0.144704	1113.51	99.9409	0.140822	0.0244727	3.27351	4.6263	4.39422
1990Q4	4.25551	0.267973	93.2509	99.2809	0.263213	4.24158	0.150162	1117.88	99.6387	0.189548	0.0243386	3.48215	4.57461	4.29576
1991Q1	4.23668	0.328004	97.4076	97.0462	0.256741	4.23633	0.16875	1117.41	99.1229	0.141462	0.0232855	3.03442	4.52954	4.22365
1991Q2	4.28498	0.221989	98.5949	95.9452	0.0550247	4.24488	0.0933346	1121.64	98.7808	0.108546	0.0228702	2.93354	4.59201	4.15647
1991Q3	4.31755	0.0695535	99.5946	94.8162	0.054288	4.25061	0.122924	1126.51	98.4239	0.154918	0.0228481	2.98922	4.54331	4.10953
1991Q4	4.36106	0.034075	100.371	93.7799	0.0425903	4.24845	0.179705	1131.8	98.0533	0.25564	0.0219947	3.02065	4.50042	4.06563
1992Q1	4.37161	0.0568536	100.015	92.5299	0.0380156	4.2647	0.206325	1137.13	97.7326	0.239546	0.021485	2.90146	4.46974	4.0949
1992Q2	4.39997	0.0406867	100.526	91.4582	0.0357435	4.27522	0.187262	1144.33	97.3773	0.207941	0.0215864	3.00183	4.5508	4.12876
1992Q3	4.40347	0.0379514	101.272	90.353	0.035563	4.28678	0.190263	1152.75	97.0069	0.22803	0.0209718	3.00262	4.53399	4.1614
1992Q4	4.39977	0.0283491	102.183	89.3328	0.0456568	4.29918	0.205704	1161.91	96.6214	0.231232	0.0202956	2.95424	4.56011	4.05687
1993Q1	4.42203	0.0190731	103.742	87.1635	0.0378438	4.30874	0.226471	1177.1	96.2693	0.240913	0.0190018	2.90053	4.59908	4.03882
1993Q2	4.4421	0.0287462	104.551	86.4983	0.0253608	4.32012	0.233906	1186.99	95.8729	0.25923	0.0182414	2.90396	4.691	3.96555
1993Q3	4.45987	0.0150671	105.437	86.1847	0.0237215	4.33455	0.257851	1196.58	95.4644	0.285193	0.0168808	2.80288	4.67971	3.9583
1993Q4	4.47364	0.0114917	106.268	86.3633	0.0201414	4.34546	0.281484	1205.11	95.0378	0.311497	0.0159563	2.71248	4.66861	3.8938
1994Q1	4.49148	0.00155031	107.278	87.6443	0.0173349	4.35676	0.318498	1211.85	94.4086	0.340661	0.0163728	2.63596	4.67389	3.99173
1994Q2	4.50559	0.00694577	107.762	88.2032	0.0189314	4.36547	0.337292	1220.5	94.0335	0.370508	0.0185152	2.77585	4.77563	4.05964
1994Q3	4.50552	0.0165693	108.286	88.7309	0.0202567	4.38557	0.141029	1230.05	93.7295	0.0590916	0.019914	2.81999	4.78881	4.1596
1994Q4	4.52312	0.0106573	108.685	89.4	0.0211925	4.404	0.0331058	1239.68	93.4933	0.0486007	0.0208386	2.80508	4.78162	4.3086
1995Q1	4.5096	0.0130606	107.287	90.6191	0.0325157	4.41634	0.0297997	1254.5	93.3175	0.0497655	0.0207602	2.82704	4.82564	4.36152
1995Q2	4.46928	0.00100652	107.99	91.0107	0.0352592	4.42014	0.033798	1263.85	93.2029	0.0551081	0.0193142	2.89805	4.86276	4.31728
1995Q3	4.46115	0.00167197	109.386	91.0517	0.0227799	4.42448	0.028013	1272.7	93.1546	0.0498	0.0183916	2.78449	4.74639	4.35032
1995Q4	4.47245	0.00250273	111.332	90.9206	0.0216209	4.43317	0.0209445	1280.29	93.181	0.0426354	0.0171985	2.8325	4.71035	4.29235
1996Q1	4.50193	-0.0010619	116.574	89.9576	0.0188619	4.4441	0.02291	1284.27	93.6171	0.0369235	0.0167638	2.92573	4.6967	4.25429
1996Q2	4.51925	-0.00527658	118.468	89.3937	0.0163845	4.45461	0.0209881	1291.81	93.6122	0.0330411	0.0174261	2.96903	4.74451	4.23736
1996Q3	4.54109	0.005217	119.969	88.6454	0.0175991	4.47224	0.0150989	1300.5	93.5179	0.0309777	0.0171507	3.02173	4.78663	4.13949
1996Q4	4.56066	0.00399388	120.969	87.8353	0.0181344	4.47759	0.010284	1309.64	93.3568	0.0298201	0.015825	3.14284	4.77683	4.14569
1997Q1	4.58259	0.00315014	119.725	85.4409	0.0169302	4.48611	0.014266	1325.55	92.7663	0.0280154	0.0156071	3.05312	4.77684	4.23674
1997Q2	4.59567	-0.00512031	120.345	84.8726	0.0158141	4.50282	0.0109471	1334.31	92.5482	0.0268871	0.0156531	2.89399	4.7422	4.24019
1997Q3	4.62184	0.00439044	121.327	84.6543	0.0155323	4.50932	0.00841678	1342.31	92.3686	0.0279883	0.0148142	2.91907	4.68804	4.23841
1997Q4	4.6348	-0.00205438	122.603	84.8272	0.019055	4.52098	0.00716413	1348.9	92.2515	0.0365432	0.0144908	2.92925	4.64601	4.15267
1998Q1	4.64195	0.00865312	125.641	85.8133	0.0171326	4.51435	0.0135502	1357.24	92.2383	0.0357002	0.0139071	2.64456	4.56179	4.07324
1998Q2	4.66017	0.000587936	126.675	86.5641	0.0161346	4.52389	0.0100378	1360.87	92.1521	0.0299473	0.013703	2.58718	4.59297	4.03816
1998Q3	4.65422	0.00418394	127.53	87.5255	0.0194562	4.52801	0.00623422	1363.16	92.0742	0.0317496	0.012817	2.51903	4.54016	3.99794
1998Q4	4.63046	-0.00542882	128.186	88.6578	0.0201491	4.53236	0.00435322	1363.54	92.0175	0.0367528	0.0114305	2.40651	4.47499	3.95602
1999Q1	4.6196	0.00023537	128.011	91.2404	0.0194948	4.53744	0.00861749	1350.94	92.3173	0.0356377	0.0114138	2.40872	4.50767	3.90422
1999Q2	4.60676	-0.00985434	128.006	92.2643	0.0160018	4.54682	0.00863064	1352.61	92.1066	0.0287749	0.0120247	2.72952	4.5039	3.96896
1999Q3	4.60256	-0.003025	128.003	92.9826	0.0187305	4.55724	0.00916574	1357.84	91.7614	0.0227741	0.013433	3.01115	4.53907	4.06304
1999Q4	4.62111	-0.00507873	128.018	93.3231	0.0231144	4.57428	0.0117905	1366.32	91.2804	0.0221698	0.0140545	3.17991	4.58817	4.108
2000Q1	4.6207	0.00521778	128.334	93.021	0.0187706	4.59017	0.0103507	1390.39	90.0444	0.022092	0.0145715	3.28208	4.5844	4.17693
2000Q2	4.59939	-0.00785894	127.631	92.9112	0.0183833	4.6007	0.0058532	1400.27	89.5035	0.0221455	0.014164	3.28897	4.60103	4.11601
2000Q3	4.59698	-0.000133142	126.63	92.6453	0.0180451	4.60908	0.0137843	1408.78	89.072	0.0211896	0.0138419	3.41907	4.58557	4.14823
2000Q4	4.60154	-0.00361663	125.446	92.1842	0.0248228	4.62011	0.00916696	1415.8	88.7427	0.0216934	0.0132778	3.40782	4.58531	4.11077
2001Q1	4.6027	-0.00247295	122.43	89.1967	0.0208058	4.62781	0.0090276	1417.38	88.6934	0.0202456	0.012219	3.26761	4.59815	4.11245
2001Q2	4.59524	0.00516671	120.737	89.3932	0.0300003	4.6292	0.00993166	1422.68	88.472	0.0203501	0.0127307	3.31957	4.65053	4.07223
2001Q3	4.54663	-0.0105076	119.114	90.3331	0.0514833	4.63097	0.0103715	1428.3	88.282	0.0208352	0.0122029	3.25336	4.51968	3.9816
2001Q4	4.49018	-0.0085524	117.726	92.0162	0.0463274	4.63702	0.00822706	1434.01	88.1173	0.019932	0.0117337	3.00503	4.43654	3.94519
2002Q1	4.42664	0.0549987	113.7	98.079	0.0224463	4.64655	0.0081639	1429.22	87.9074	0.0194375	0.0124937	3.064	4.46323	4.0002
2002Q2	4.44803	0.17316	113.208	99.9546	0.118924	4.66	0.00827442	1439.22	87.8001	0.0187668	0.0126237	3.23855	4.53943	4.0069
2002Q3	4.44432	0.0877419	113.707	101.129	0.120716	4.67239	0.0104517	1453.77	87.7511	0.0183559	0.0111661	3.28435	4.60294	3.97364
2002Q4	4.45435	0.0227541	115.415	101.6	0.0550163	4.68154	0.0191299	1472.76	87.7572	0.0201158	0.0106057	3.28014	4.59766	3.99848
2003Q1	4.48134	0.0217642	119.376	99.46	0.0419652	4.68385	0.0240268	1501.85	87.9925	0.0226971	0.00990779	3.42689	4.55769	4.05504
2003Q2	4.52176	0.00343827	122.241	99.5071	0.032481	4.68725	0.0090629	1527.17	88.0048	0.0224899	0.00934257	3.25007	4.5278	4.04921
2003Q3	4.54122	0.00288865	125.362	99.6733	0.0111909	4.70489	0.00477456	1554.42	87.9972	0.0201963	0.0101521	3.3416	4.55594	4.10096
2003Q4	4.56421	0.00855948	129.043	99.9109	0.00959685	4.71703	0.00991201	1583.75	87.9698	0.0169524	0.0104831	3.37151	4.59076	4.21042
2004Q1	4.58691	0.009072	135.129	102.476	0.00583076	4.73645	0.0101807	1624.07	87.9936	0.0155336	0.0101692	3.44144	4.60669	4.37315
2004Q2	4.59921	0.0195641	138.205	102.273	0.00575782	4.75171	0.0104532	1653.81	87.856	0.0153196	0.0109376	3.56153	4.5966	4.37327
2004Q3	4.63102	0.0151605	140.438	101.393	0.00676668	4.76444	0.0110284	1681.7	87.6651	0.0155973	0.0104335	3.70733	4.61299	4.40145
2004Q4	4.65498	0.0120803	142.276	99.7717	0.00745442	4.77628	0.00844791	1708.15	87.4246	0.0167528	0.00974312	3.80057	4.57556	4.46193
2005Q1	4.67235	0.03164	139.915	94.856	0.00686015	4.78684	0.0103098	1731.76	86.9949	0.0179136	0.00964988	3.86812	4.59446	4.5666
2005Q2	4.69429	0.0253264	141.111	93.0534	0.00868551	4.80256	0.00930927	1755.31	86.6426	0.0188409	0.0091554	3.96614	4.59679	4.56821
2005Q3	4.7157	0.0248437	142.475	91.628	0.0101056	4.80878	0.00751629	1777.35	86.2664	0.019109	0.00907052	4.12434	4.61307	4.59282
2005Q4	4.73677	0.028655	144.544	90.5637	0.0112598	4.8239	0.0106384	1798.1	85.8789	0.0190013	0.00957128	4.05639	4.61618	4.68804
2006Q1	4.75441	0.0307079	146.599	91.1212	0.0136843	4.84188	0.00800655	1812.66	85.3185	0.0183361	0.00976059	4.13762	4.64505	4.84933
2006Q2	4.77573	0.0236495	148.863	90.4864	0.0157859	4.85147	0.00744042	1832.72	84.8995	0.0176058	0.010789	4.2543	4.69063	5.05735
2006Q3	4.79655	0.0176725	150.995	89.7481	0.0166197	4.86461	0.00450015	1853.45	84.4899	0.0173809	0.0105465	4.25666	4.70737	5.10568
2006Q4	4.81642	0.0243256	153.572	88.952	0.0161364	4.88093	0.00658343	1874.46	84.1214	0.0167807	0.0101534	4.10497	4.71098	5.16478
2007Q1	4.83344	0.0248104	155.965	87.5258	0.0173562	4.90034	0.00909213	1908.83	83.5993	0.0165551	0.0104867	4.07088	4.76347	5.17152
2007Q2	4.85899	0.0177248	158.204	86.9199	0.0166208	4.91422	0.0098261	1925.93	83.2826	0.0163377	0.0111015	4.22889	4.76565	5.30609
2007Q3	4.87958	0.0158873	159.991	86.4029	0.0200042	4.92572	0.00991796	1938.63	82.996	0.0159846	0.0111354	4.31275	4.69526	5.2137
2007Q4	4.89736	0.0227938	161.833	86.0414	0.0226715	4.94129	0.013207	1946.26	82.7932	0.0156634	0.010621	4.48497	4.72447	5.14594
2008Q1	4.91444	0.0251387	164.338	86.562	0.0198322	4.95324	0.0151535	1936.77	82.7922	0.0153251	0.00984383	4.56897	4.7558	5.24754
2008Q2	4.92759	0.0231645	164.844	86.3452	0.024366	4.96548	0.0145102	1940.43	82.591	0.0157188	0.0105297	4.81141	4.77205	5.25694
2008Q3	4.94651	0.014508	164.127	85.9982	0.025951	4.97428	0.0123745	1944.55	82.3203	0.0168799	0.0105216	4.76061	4.77608	5.16869
2008Q4	4.94287	0.0126572	162.645	85.5638	0.034431	4.95109	-0.000704701	1948.47	82.0486	0.0154044	0.00919682	4.04549	4.60926	4.77386
2009Q1	4.93482	0.0136449	153.623	84.8782	0.02948	4.93482	0.00220643	1935.02	81.2012	0.013045	0.00829318	3.821	4.45541	4.67919
2009Q2	4.92412	0.0125191	152.383	84.3879	0.028055	4.94768	0.00584815	1947.29	81.0103	0.0104753	0.00899779	4.0898	4.44738	4.7925
2009Q3	4.94692	0.0183046	152.276	83.8688	0.0276763	4.96602	0.00672191	1966.9	80.9158	0.00900334	0.00906067	4.23354	4.58621	5.0164
2009Q4	4.97661	0.0243179	153.711	83.2957	0.0245499	4.9839	0.00818308	1993.79	80.99	0.00889693	0.00889066	4.32473	4.66438	5.11781
2010Q1	4.99415	0.0312095	159.334	82.8071	0.0221629	5.00093	0.00994425	2054.55	81.8435	0.00892259	0.00907917	4.34659	4.74467	5.25297
2010Q2	5.03198	0.0272878	161.932	82.2549	0.0213073	5.01751	0.00741829	2086.38	81.8673	0.00955883	0.00858646	4.37501	4.80737	5.30213
2010Q3	5.0385	0.0226565	164.177	81.7431	0.0220638	5.02858	0.0058133	2114.43	81.6795	0.0107285	0.00755512	4.34296	4.81179	5.26377
2010Q4	5.06329	0.0240262	166.555	81.2039	0.0221858	5.03915	0.0131165	2139.12	81.3558	0.0112141	0.0078762	4.46917	4.94236	5.41242
2011Q1	5.08644	0.022509	168.706	79.9545	0.0227875	5.05156	0.0145204	2161.5	79.9637	0.0118014	0.0090893	4.65553	5.08508	5.51601
2011Q2	5.12103	0.0233086	170.571	79.749	0.0227951	5.0593	0.0130052	2180.4	79.5902	0.0127377	0.00879231	4.76326	5.1035	5.48792
2011Q3	5.12653	0.0233595	171.798	79.8971	0.0240926	5.06652	0.00767716	2195.12	79.308	0.0131197	0.00756616	4.71985	5.03024	5.45127
2011Q4	5.13223	0.0215401	172.906	80.3105	0.0316875	5.07268	0.00841477	2206.21	79.1945	0.0126635	0.00729452	4.69098	4.90421	5.27519
2012Q1	5.133	0.0244246	171.575	82.4383	0.028897	5.07801	0.00925811	2197.7	79.4392	0.0114153	0.00692345	4.77328	4.90957	5.32474
2012Q2	5.12014	0.0247615	172.487	82.9947	0.0266974	5.08486	0.00712458	2209.28	79.4454	0.0104828	0.00654106	4.69009	4.91727	5.26874
2012Q3	5.13036	0.0241402	173.328	83.4005	0.0278108	5.09251	0.00737795	2223.66	79.3979	0.00955347	0.00601285	4.69534	4.88177	5.18471
2012Q4	5.14644	0.0271142	174.572	83.5706	0.0301337	5.09931	0.00996213	2240.67	79.3807	0.00904031	0.00573006	4.70087	4.88322	5.22622
2013Q1	5.17901	0.0268344	177.384	82.8131	0.0312246	5.10222	0.00968765	2282.89	79.2981	0.00885972	0.00589476	4.72386	4.89144	5.29525
2013Q2	5.18533	0.0437677	178.205	82.9524	0.0339894	5.11367	0.00610353	2298.47	79.2319	0.00903737	0.00570151	4.63157	4.88935	5.17045
2013Q3	5.19504	0.069916	178.351	83.2586	0.035346	5.12178	0.00870531	2309.03	79.08	0.00990307	0.00689503	4.7039	4.84348	5.17447
2013Q4	5.18502	0.0748414	178.039	83.6574	0.037894	5.12787	0.00861653	2313.55	78.9255	0.0104659	0.00681404	4.69424	4.84484	5.18434
2014Q1	5.16892	0.100547	173.842	85.1688	0.046848	5.1355	0.00870698	2304.21	78.4857	0.0110602	0.00655161	4.68464	4.84448	5.1372
2014Q2	5.16461	0.086309	173.49	85.5232	0.0486174	5.13683	0.00956091	2302.56	78.3077	0.0113052	0.00595269	4.69871	4.82792	5.10325
2014Q3	5.15211	0.074605	173.86	85.6979	0.0450729	5.14356	0.00704745	2299.93	78.1098	0.0111622	0.00528577	4.6242	4.76292	5.08699
2014Q4	5.15648	0.067788	174.822	85.6275	0.0452607	5.15115	0.00639405	2294.94	77.9643	0.0111942	0.00458262	4.33699	4.71701	4.97585
2015Q1	5.16954	0.0408615	178.763	84.4965	0.0448293	5.15473	0.0078031	2285.94	77.8267	0.0116972	0.00358543	3.9884	4.70828	4.85634
2015Q2	5.20408	0.0517645	179.751	84.3868	0.0465161	5.15377	0.012636	2279.81	77.6731	0.0119768	0.00407571	4.12314	4.70892	4.8295
2015Q3	5.19256	0.0602566	180.601	84.4399	0.0472139	5.15529	0.0100594	2273.89	77.4731	0.0124907	0.00429331	3.91764	4.63769	4.71608
2015Q4	5.1812	0.0676993	180.942	84.6161	0.0533743	5.15828	0.00834854	2267.38	77.2818	0.012563	0.00405029	3.77533	4.60811	4.61462
2016Q1	5.17546	0.102777	179.731	85.814	0.0575794	5.1589	0.00997687	2252.58	76.8881	0.0126901	0.00354089	3.51826	4.61015	4.60436
2016Q2	5.16443	0.134999	179.188	85.9445	0.0616825	5.16696	0.00890724	2249.01	76.6835	0.012489	0.00317812	3.81919	4.67213	4.66996
2016Q3	5.16078	0.0636343	178.852	85.8484	0.0524909	5.16968	0.0080325	2248.62	76.4882	0.0124563	0.00257482	3.82496	4.68486	4.7131
2016Q4	5.16674	0.0574635	178.276	85.5336	0.0453094	5.17511	0.0058357	2250.9	76.3386	0.0123255	0.00357106	3.89659	4.69675	4.81721
2017Q1	5.17857	0.053182	176.37	84.0309	0.0422739	5.1854	0.00686917	2260.34	76.3158	0.0116037	0.00421426	3.984	4.7589	4.93345
2017Q2	5.18874	0.0578527	175.223	83.6484	0.041428	5.1937	0.00356389	2266.41	76.1088	0.0105216	0.00393869	3.90636	4.72802	4.82467
2017Q3	5.19879	0.055648	174.551	83.3498	0.043194	5.20116	0.00502332	2273.93	75.8399	0.00927783	0.00406535	3.95432	4.69356	4.91472
2017Q4	5.21058	0.0515431	173.904	83.1793	0.0470138	5.20772	0.00712144	2282.38	75.5368	0.0079866	0.00412559	4.12049	4.68847	4.94118
2018Q1	5.21519	0.0652701	168.449	82.91	0.0481711	5.21643	0.00731374	2296.55	74.7433	0.00781043	0.00462288	4.20277	4.764	5.00846
2018Q2	5.14909	0.0744098	168.825	83.0461	0.0537644	5.22308	0.00567811	2304.05	74.4413	0.00782496	0.00469176	4.31172	4.76278	5.00071
2018Q3	5.16542	0.108001	171.342	83.2827	0.0746431	5.22803	0.0106281	2310.95	74.2214	0.00809611	0.00474036	4.32103	4.72917	4.9314
2018Q4	5.14557	0.126006	175.428	83.6877	0.0974242	5.23153	0.00508556	2316.38	74.1094	0.00827264	0.0049208	4.21625	4.69188	4.93174
2019Q1	5.1535	0.0991227	191.162	84.6875	0.0850923	5.23834	0.00414398	2327.2	74.2826	0.00830823	0.0041738	4.14679	4.70752	4.98152
2019Q2	5.15309	0.0981702	193.222	85.1757	0.0995598	5.24502	0.0087004	2325.62	74.1941	0.00821106	0.00352837	4.23396	4.71555	5.04005
2019Q3	5.14728	0.0951097	193.265	85.505	0.106039	5.24983	0.00571806	2320.46	74.0737	0.00757867	0.00232047	4.12638	4.65469	5.03017
2019Q4	5.13417	0.104714	190.386	85.7439	0.0960604	5.252	0.00790977	2310.67	73.95	0.00652717	0.0025234	4.14911	4.64714	4.9668

## Sheet: AUSTRALIA
date	y	Dp	Co2	ints	r	lr	ys	Dps	Co2s	intss	rs	lrs	poil	pmat	pmetal
1979Q2	3.90007	0.0263065	195.931	109.789	0.0189469	0.0233346	3.48369	0.0221015	1098.44	135.501	0.0202298	0.026576	3.43354	4.14896	4.20017
1979Q3	3.91252	0.0227365	197.908	109.577	0.0211389	0.0239866	3.49499	0.0249348	1096.21	134.237	0.0212239	0.0271197	3.57632	4.27287	4.19806
1979Q4	3.93341	0.0296526	200.259	109.126	0.0199183	0.0240018	3.51522	0.0216017	1090.4	132.74	0.0227545	0.0293716	3.69673	4.2201	4.30573
1980Q1	3.93324	0.0215885	204.565	109.364	0.0202951	0.0254886	3.52229	0.0294405	1069.2	130.433	0.025082	0.0318642	3.66166	4.31133	4.4313
1980Q2	3.93485	0.0275195	206.749	108.96	0.023873	0.0277885	3.5258	0.0262784	1061.39	128.753	0.0253988	0.0313294	3.64335	4.20753	4.28434
1980Q3	3.94488	0.0190173	207.961	108.486	0.0240547	0.0278704	3.53451	0.0205747	1055.39	127.094	0.0244087	0.0305509	3.55005	4.28988	4.27781
1980Q4	3.95973	0.0204492	208.785	107.73	0.0224449	0.0290158	3.54467	0.0227617	1050.73	125.455	0.0252254	0.0311265	3.67934	4.28417	4.19572
1981Q1	3.96177	0.0230139	205.593	105.39	0.0246444	0.0307755	3.55737	0.0237295	1051.19	123.604	0.025197	0.0308845	3.6669	4.20484	4.13558
1981Q2	3.97879	0.0224936	206.396	105.313	0.0289415	0.0307755	3.56698	0.0238758	1048.52	122.152	0.0254095	0.031072	3.56132	4.18152	4.08299
1981Q3	3.9967	0.0201072	207.229	105.842	0.0308198	0.034142	3.57971	0.0232785	1046.06	120.837	0.0266194	0.0321944	3.57197	4.12231	4.04908
1981Q4	3.99652	0.0408599	208.847	106.864	0.0295346	0.0349405	3.58832	0.0176533	1043.63	119.644	0.0246345	0.0322821	3.60504	4.10827	4.00455
1982Q1	3.98521	0.0171394	213.943	112.903	0.0323987	0.0351215	3.59878	0.0134324	1038.22	118.999	0.0243129	0.0302409	3.47438	4.13057	3.98791
1982Q2	3.99158	0.0238647	214.96	113.676	0.0366233	0.037105	3.61161	0.0129832	1038.19	117.976	0.0247371	0.0290791	3.53543	4.12355	3.89333
1982Q3	3.98576	0.0343379	214.295	113.352	0.0322889	0.0371768	3.61971	0.0155589	1039.75	116.968	0.0234365	0.0281051	3.51432	4.10781	3.87153
1982Q4	3.96923	0.0282876	212.811	111.884	0.0287559	0.0335962	3.63242	0.0131849	1042.83	115.952	0.0228845	0.0267585	3.51195	4.05718	3.86444
1983Q1	3.9586	0.0219089	203.304	105.796	0.0241153	0.0320251	3.64433	0.0112362	1045.23	114.894	0.022469	0.0251027	3.38075	4.05576	3.9794
1983Q2	3.95779	0.0214371	201.847	103.929	0.0257294	0.032684	3.6644	0.0125474	1053.54	113.963	0.0222838	0.0249518	3.39576	4.13916	4.08574
1983Q3	3.98625	0.0171334	201.078	102.483	0.0231676	0.0339603	3.68107	0.0123192	1064.71	113.103	0.0221001	0.0251222	3.42658	4.22084	4.12733
1983Q4	4.00629	0.0229031	201.778	101.429	0.0176379	0.0313644	3.70009	0.0126897	1078.77	112.279	0.0222667	0.0246708	3.37218	4.26196	4.0872
1984Q1	4.02939	-0.00378095	204.422	102.381	0.0215368	0.0324646	3.72547	0.0138676	1114.09	111.964	0.0227428	0.0247504	3.39307	4.28207	4.06349
1984Q2	4.03392	0.00227028	206.716	101.863	0.0298971	0.0326108	3.74236	0.0105676	1127.52	111.145	0.0226296	0.0252621	3.38714	4.32184	4.00183
1984Q3	4.04214	0.0127665	208.957	101.226	0.0257519	0.0305914	3.76218	0.0113422	1136.61	110.282	0.0241482	0.0259478	3.33511	4.28416	3.89374
1984Q4	4.05524	0.0140804	211.907	100.445	0.0256166	0.0311804	3.77815	0.0112839	1141.58	109.323	0.0229055	0.0253261	3.3161	4.21095	3.87954
1985Q1	4.07117	0.0138849	216.666	99.1261	0.0277885	0.0317315	3.79433	0.0132016	1128.48	107.921	0.024239	0.0253159	3.32372	4.06787	3.89018
1985Q2	4.09479	0.023665	219.471	98.5301	0.034469	0.0322082	3.80546	0.0225941	1131.25	107.036	0.0244447	0.0246469	3.2968	4.11059	3.91169
1985Q3	4.10634	0.0217318	221.208	98.0079	0.0354471	0.032135	3.81747	0.0118928	1135.28	106.323	0.0226796	0.0236399	3.30635	4.10547	3.84638
1985Q4	4.11093	0.0199108	222.633	97.5902	0.039308	0.0345417	3.83292	0.0110017	1140.79	105.703	0.0228946	0.0231067	3.34394	4.17151	3.80791
1986Q1	4.11323	0.0228518	219.641	97.6636	0.0408272	0.0315848	3.84228	0.0150289	1147.3	105.953	0.0225142	0.021332	2.87913	4.17421	3.86766
1986Q2	4.10667	0.0164741	221.033	97.4869	0.0317095	0.029705	3.85698	0.00427675	1156.3	105.375	0.019591	0.0198976	2.55129	4.24125	3.8825
1986Q3	4.11542	0.0258077	222.518	97.224	0.0363712	0.0328667	3.87393	0.00910372	1166.67	104.771	0.0192076	0.019949	2.51746	4.21312	3.86466
1986Q4	4.1251	0.0282594	224.789	96.9841	0.0372774	0.0317315	3.88644	0.0168962	1178.58	104.008	0.0193813	0.0202182	2.68958	4.25422	3.86301
1987Q1	4.13787	0.0196201	228.071	96.8035	0.0371696	0.0322082	3.90188	0.0134828	1192.51	102.949	0.021057	0.0198216	2.88621	4.31948	3.91861
1987Q2	4.14964	0.015066	230.877	96.5857	0.0319883	0.0304438	3.9222	0.0178692	1207.73	102.158	0.0213299	0.0197462	2.92767	4.47019	4.01306
1987Q3	4.16506	0.0166072	233.252	96.2278	0.0280418	0.0301115	3.94378	0.0139758	1223.92	101.491	0.0198821	0.021427	2.94992	4.54813	4.14914
1987Q4	4.18623	0.016916	235.751	95.8346	0.0253682	0.0311438	3.96367	0.0190575	1241.34	100.788	0.0203129	0.0216749	2.89361	4.58545	4.26423
1988Q1	4.19256	0.0177702	236.735	94.611	0.0244404	0.0287782	3.98269	0.0228953	1269.46	100.358	0.0209718	0.0201125	2.76179	4.56229	4.40532
1988Q2	4.19638	0.0169013	239.526	94.4697	0.0263527	0.0281462	4.00038	0.0264549	1286.01	99.7715	0.0210692	0.0202626	2.78577	4.62232	4.62957
1988Q3	4.2035	0.018816	242.288	94.5613	0.0291195	0.0281089	4.0166	0.0374519	1299.6	99.277	0.0233892	0.0213691	2.67012	4.55098	4.50419
1988Q4	4.21898	0.0206205	245.4	94.9111	0.0324426	0.0292234	4.03501	0.0312779	1310.59	98.7237	0.0246696	0.020687	2.59815	4.48927	4.55654
1989Q1	4.22865	0.00961978	249.868	96.1792	0.0357652	0.0317315	4.04467	0.023626	1307.38	97.7918	0.0266355	0.0209419	2.86129	4.54686	4.57107
1989Q2	4.24703	0.0241736	252.959	96.8252	0.0388018	0.0318783	4.05087	0.0240434	1318.19	97.5784	0.0296569	0.0220596	2.92485	4.57214	4.46939
1989Q3	4.25755	0.0225882	255.474	97.4986	0.0393791	0.0312541	4.06046	0.0178449	1330.72	97.6471	0.028699	0.0215	2.86413	4.64661	4.3714
1989Q4	4.25753	0.0186073	257.643	98.1355	0.0408908	0.0309596	4.07413	0.0127392	1345.12	97.8923	0.0314591	0.0217977	2.96347	4.61599	4.31932
1990Q1	4.26899	0.0169105	259.037	99.6726	0.0389873	0.0309523	4.08937	0.0240436	1372.01	99.9279	0.0336884	0.0230056	2.98807	4.63457	4.23774
1990Q2	4.26952	0.0157328	260.616	100.06	0.0350346	0.0317976	4.10175	0.0188836	1386.71	100.188	0.026642	0.0235087	2.77035	4.67062	4.29293
1990Q3	4.25933	0.00777392	261.749	100.221	0.0335016	0.0314967	4.11278	0.0147868	1399.33	100.146	0.0265426	0.0241749	3.27351	4.6263	4.39422
1990Q4	4.26178	0.0258017	262.546	100.029	0.0305102	0.0295568	4.11991	0.0184796	1409.47	99.7448	0.0269769	0.0242106	3.48215	4.57461	4.29576
1991Q1	4.25631	-0.00188781	261.889	99.1525	0.0281089	0.0271614	4.13735	0.0132624	1412.7	98.2898	0.0255204	0.0229869	3.03442	4.52954	4.22365
1991Q2	4.25304	0.00188781	262.581	98.6585	0.0260375	0.026015	4.14778	0.014648	1421.37	97.687	0.023459	0.022759	2.93354	4.59201	4.15647
1991Q3	4.25259	0.00564454	263.332	98.2096	0.0241303	0.0253156	4.16252	0.0155953	1430.51	97.108	0.0236459	0.0225528	2.98922	4.54331	4.10953
1991Q4	4.25437	0.00933694	264.171	97.6331	0.0212078	0.0230612	4.17612	0.0152414	1439.1	96.5338	0.024069	0.021717	3.02065	4.50042	4.06563
1992Q1	4.26416	0	265.487	96.7233	0.0182042	0.0238578	4.19619	0.0117884	1446.17	96.0107	0.0224238	0.0211037	2.90146	4.46974	4.0949
1992Q2	4.26471	-0.00279146	266.521	96.3177	0.0165406	0.0218882	4.20961	0.0157154	1456.92	95.5906	0.0217979	0.0211113	3.00183	4.5508	4.12876
1992Q3	4.27645	0.000931752	267.519	96.2088	0.0134721	0.0209397	4.22459	0.0142811	1469.75	95.2223	0.021721	0.0200254	3.00262	4.53399	4.1614
1992Q4	4.29247	0.00464459	268.44	96.1779	0.0137798	0.0214985	4.24114	0.0168271	1483.33	94.9034	0.0211213	0.0189734	2.95424	4.56011	4.05687
1993Q1	4.30436	0.00922496	269.533	97.8784	0.0134563	0.0195487	4.25558	0.0191014	1505.64	94.9722	0.0204517	0.0178071	2.90053	4.59908	4.03882
1993Q2	4.30987	0.00366605	270.519	97.7586	0.0124117	0.0181809	4.27108	0.0236758	1520.63	94.7078	0.0213315	0.0172718	2.90396	4.691	3.96555
1993Q3	4.30828	0.00456404	271.517	97.4712	0.0116175	0.0164157	4.28794	0.0212527	1535.72	94.3905	0.022294	0.0164685	2.80288	4.67971	3.9583
1993Q4	4.32919	0.00182027	272.398	96.7543	0.0113787	0.016119	4.30457	0.0217496	1549.37	94.0113	0.0215217	0.0154424	2.71248	4.66861	3.8938
1994Q1	4.34818	0.00362946	272.643	95.2208	0.0114106	0.0171949	4.32044	0.0335935	1562.31	93.5769	0.0218864	0.0157436	2.63596	4.67389	3.99173
1994Q2	4.35954	0.00722079	273.95	94.2923	0.0116255	0.0214374	4.33344	0.0240693	1576.38	93.1503	0.0231398	0.0172759	2.77585	4.77563	4.05964
1994Q3	4.37174	0.00627441	275.701	93.5749	0.0134563	0.0232663	4.34309	0.029171	1591.91	92.6997	0.0190694	0.0185237	2.81999	4.78881	4.1596
1994Q4	4.37481	0.00801147	277.683	92.8079	0.0170392	0.0245991	4.34891	0.0212124	1607.42	92.2073	0.0193344	0.0193154	2.80508	4.78162	4.3086
1995Q1	4.38224	0.0167031	281.366	91.8783	0.0193637	0.0238882	4.36716	0.0178765	1634.99	91.5519	0.0212682	0.019303	2.82704	4.82564	4.36152
1995Q2	4.39217	0.0129926	283.758	91.4878	0.0180724	0.0221858	4.38517	0.015148	1648.36	91.0884	0.0208184	0.0175192	2.89805	4.86276	4.31728
1995Q3	4.40601	0.0119768	286.258	91.5356	0.0177699	0.0215215	4.40243	0.0132976	1659.49	90.6706	0.01958	0.0165364	2.78449	4.74639	4.35032
1995Q4	4.41298	0.00762355	288.596	91.7854	0.0175369	0.0201107	4.41004	0.010588	1667.09	90.2785	0.0194358	0.0152309	2.8325	4.71035	4.29235
1996Q1	4.42915	0.00421045	291.555	94.1631	0.0174903	0.0203796	4.42499	0.013196	1665.27	90.089	0.0185773	0.0153419	2.92573	4.6967	4.25429
1996Q2	4.43413	0.0067007	293.846	94.4142	0.0175602	0.0211236	4.43729	0.0137041	1670.7	89.7373	0.0173547	0.0159666	2.96903	4.74451	4.23736
1996Q3	4.44416	0.00250056	296.219	94.4928	0.0166809	0.0193637	4.44887	0.00889158	1677.6	89.3727	0.016771	0.0159338	3.02173	4.78663	4.13949
1996Q4	4.45545	0.00166429	298.379	94.2173	0.0152032	0.0176302	4.46745	0.00793905	1684.78	88.9917	0.0163349	0.0148304	3.14284	4.77683	4.14569
1997Q1	4.45619	0.00166152	299.057	93.163	0.0138981	0.0185371	4.47449	0.00688826	1697.85	88.6475	0.0156311	0.0146306	3.05312	4.77684	4.23674
1997Q2	4.48076	-0.00249332	301.846	92.5686	0.013551	0.0179716	4.48929	0.00723721	1705.28	88.2343	0.0157067	0.0146971	2.89399	4.7422	4.24019
1997Q3	4.48535	-0.00416832	305.474	92.0418	0.0118719	0.0153992	4.49276	0.00733481	1713.09	87.7924	0.0180806	0.0140081	2.91907	4.68804	4.23841
1997Q4	4.49699	0.00250265	309.602	91.4665	0.0118083	0.0147323	4.50772	0.00561375	1720.13	87.3301	0.0178324	0.0138827	2.92925	4.64601	4.15267
1998Q1	4.51106	0.00249747	318.874	90.9071	0.0118799	0.0142762	4.4948	0.0118599	1735.27	86.7678	0.0195491	0.0142484	2.64456	4.56179	4.07324
1998Q2	4.51845	0.00580223	322.808	90.3412	0.0118163	0.0136615	4.49692	0.00754809	1738.93	86.2864	0.0188778	0.0137293	2.58718	4.59297	4.03816
1998Q3	4.53444	0.00247579	326.064	89.8765	0.0119037	0.013401	4.50247	0.00757176	1740.66	85.8157	0.0166644	0.0122144	2.51903	4.54016	3.99794
1998Q4	4.5521	0.00493433	328.246	89.4454	0.011331	0.0121817	4.5228	0.00475899	1739.45	85.3587	0.0132985	0.0102891	2.40651	4.47499	3.95602
1999Q1	4.55807	-0.000820875	327.951	88.9962	0.0112593	0.0130374	4.53009	-0.000957055	1718.34	84.9438	0.0119588	0.0106917	2.40872	4.50767	3.90422
1999Q2	4.56911	0.0040966	329.241	88.6708	0.0113549	0.0143942	4.54302	-0.000567265	1718.87	84.4892	0.00942075	0.0107882	2.72952	4.5039	3.96896
1999Q3	4.5731	0.00895409	330.752	88.4654	0.0114902	0.0152659	4.55751	0.00304604	1725.13	84.0493	0.00861471	0.0121536	3.01115	4.53907	4.06304
1999Q4	4.58922	0.00565688	332.035	88.3492	0.0118481	0.0163142	4.57576	0.00436154	1736.53	83.6113	0.00875858	0.0126664	3.17991	4.58817	4.108
2000Q1	4.59788	0.00882479	333.988	89.3723	0.0135352	0.0162674	4.59437	0.00482478	1769.92	83.0616	0.00878326	0.0128756	3.28208	4.5844	4.17693
2000Q2	4.60961	0.00795533	335.227	89.0018	0.0143549	0.015211	4.61045	0.00113845	1784.16	82.6713	0.00912772	0.0124538	3.28897	4.60103	4.11601
2000Q3	4.61151	0.0365654	336.744	88.3268	0.0150463	0.0151405	4.62082	0.00659178	1797.36	82.3554	0.00947743	0.0120381	3.41907	4.58557	4.14823
2000Q4	4.60162	0.00305574	338.038	87.3519	0.0149365	0.0140951	4.63157	0.00628605	1809.39	82.0986	0.00979091	0.0115122	3.40782	4.58531	4.11077
2001Q1	4.61266	0.0106047	339.061	84.3318	0.0132193	0.0128514	4.64338	0.00446115	1811.78	82.0608	0.00950521	0.0103389	3.26761	4.59815	4.11245
2001Q2	4.62109	0.00825647	340.659	83.3744	0.0117368	0.0144453	4.6488	0.00460299	1823.52	81.8407	0.0088023	0.0108532	3.31957	4.65053	4.07223
2001Q3	4.63215	0.00298149	342.922	82.7611	0.0116095	0.0138784	4.65322	0.00295977	1837.57	81.6288	0.00848806	0.0103583	3.25336	4.51968	3.9816
2001Q4	4.64327	0.00890251	345.354	82.5314	0.0103255	0.0136339	4.66266	0.00130732	1853.72	81.4167	0.00756555	0.0101823	3.00503	4.43654	3.94519
2002Q1	4.65362	0.00882396	351.635	83.932	0.0104614	0.0147794	4.67722	0.00209508	1859.36	80.9637	0.00720365	0.0107963	3.064	4.46323	4.0002
2002Q2	4.66574	0.00729609	353.594	83.8759	0.0115061	0.0147833	4.69448	0.00354805	1883.64	80.8104	0.00731495	0.0108144	3.23855	4.53943	4.0069
2002Q3	4.67517	0.00651159	355.096	83.6308	0.0116891	0.0136852	4.70802	0.00366909	1915.19	80.7591	0.00714554	0.00964942	3.28435	4.60294	3.97364
2002Q4	4.67654	0.0071964	355.687	83.2452	0.0114663	0.0133338	4.71797	0.00504765	1953.8	80.8066	0.00666811	0.00909067	3.28014	4.59766	3.99848
2003Q1	4.68529	0.0128265	352.212	82.028	0.0113071	0.0126495	4.73094	0.00659589	2008.76	81.1163	0.00663169	0.0083463	3.42689	4.55769	4.05504
2003Q2	4.6858	0	352.751	81.5386	0.0112752	0.0123166	4.73781	0.00124758	2056.74	81.2319	0.00611767	0.00773134	3.25007	4.5278	4.04921
2003Q3	4.70219	0.00563897	354.368	81.1017	0.0114504	0.0132153	4.76166	0.00264433	2107.9	81.3615	0.00558035	0.00869068	3.3416	4.55594	4.10096
2003Q4	4.71855	0.00491859	356.684	80.7359	0.0124197	0.0140163	4.77771	0.00946375	2162.13	81.5181	0.00546128	0.00910216	3.37151	4.59076	4.21042
2004Q1	4.72591	0.00906245	363.449	80.7024	0.0129345	0.0135719	4.79715	0.00648238	2232.4	82.2071	0.0054246	0.00885355	3.44144	4.60669	4.37315
2004Q2	4.73351	0.00484598	365.996	80.3808	0.0128712	0.0142577	4.81167	0.00793782	2286.98	82.109	0.00544567	0.00944951	3.56153	4.5966	4.37327
2004Q3	4.74077	0.00413509	368.368	80.0371	0.0128396	0.0135533	4.82829	0.00680456	2339.47	81.7746	0.00571119	0.00903814	3.70733	4.61299	4.40145
2004Q4	4.74857	0.00753686	370.201	79.6507	0.0127762	0.0130163	4.84102	0.00300887	2389.94	81.2324	0.00621753	0.00836615	3.80057	4.57556	4.46193
2005Q1	4.75465	0.00680275	371.434	78.9356	0.0132588	0.0133079	4.85482	0.0061072	2436.38	79.5958	0.00638699	0.00849286	3.86812	4.59446	4.5666
2005Q2	4.76143	0.00608315	372.492	78.6271	0.0134642	0.012911	4.87359	0.00389219	2482.44	78.8659	0.00657537	0.00804231	3.96614	4.59679	4.56821
2005Q3	4.77458	0.00938974	373.625	78.4393	0.0133378	0.0126696	4.8902	0.00663185	2526.81	78.2051	0.00678096	0.00820807	4.12434	4.61307	4.59282
2005Q4	4.7805	0.00532624	374.446	78.3166	0.0133773	0.0131339	4.90909	0.00761381	2569.63	77.6357	0.00743222	0.00879971	4.05639	4.61618	4.68804
2006Q1	4.78374	0.00859509	373.85	78.7689	0.0133931	0.012845	4.92753	0.00437931	2605.77	77.3701	0.00780283	0.00885	4.13762	4.64505	4.84933
2006Q2	4.78655	0.0156763	374.823	78.7062	0.0138981	0.0138331	4.94151	0.00716034	2646.12	76.8301	0.00802035	0.0096005	4.2543	4.69063	5.05735
2006Q3	4.7959	0.00903232	376.587	78.6311	0.0145751	0.0139446	4.95607	0.00501507	2686.34	76.236	0.00863282	0.00936223	4.25666	4.70737	5.10568
2006Q4	4.81239	-0.00128535	378.763	78.4712	0.0150856	0.0137492	4.97703	0.00689563	2726.23	75.6278	0.00859408	0.00906574	4.10497	4.71098	5.16478
2007Q1	4.82883	0.00064288	384.321	77.9108	0.0152424	0.0141137	5.00196	0.00542386	2781.57	74.5653	0.00887046	0.00929855	4.07088	4.76347	5.17152
2007Q2	4.83652	0.0121368	386.323	77.8385	0.0152659	0.014595	5.01737	0.00953929	2813.56	74.0167	0.00906546	0.00980793	4.22889	4.76565	5.30609
2007Q3	4.84415	0.00695985	388.09	77.9301	0.0155872	0.0146205	5.03025	0.0105556	2838.12	73.55	0.00953216	0.00988583	4.31275	4.69526	5.2137
2007Q4	4.85033	0.00941331	389.282	78.1036	0.0163377	0.0148873	5.04909	0.0137277	2855.21	73.2103	0.00941135	0.00955805	4.48497	4.72447	5.14594
2008Q1	4.86205	0.0130315	389.046	79.3256	0.0172882	0.0149258	5.06209	0.0145168	2832.52	73.0646	0.00913064	0.00887732	4.56897	4.7558	5.24754
2008Q2	4.86544	0.0146881	389.577	79.4528	0.0175447	0.0154401	5.07057	0.0121603	2846.92	72.8785	0.00919862	0.0094551	4.81141	4.77205	5.25694
2008Q3	4.87245	0.011477	390.333	79.4437	0.0167744	0.0144689	5.07618	0.00917183	2865.22	72.7141	0.00953366	0.00947881	4.76061	4.77608	5.16869
2008Q4	4.86549	-0.00300752	391.081	79.2062	0.0108128	0.0116984	5.06461	-0.00737724	2887.69	72.6208	0.00656783	0.00845204	4.04549	4.60926	4.77386
2009Q1	4.87466	0.00120409	392.77	78.4934	0.00708207	0.0103386	5.0446	-0.00247647	2906.72	72.6894	0.00484176	0.00745149	3.821	4.45541	4.67919
2009Q2	4.87488	0.00480193	393.06	78.0658	0.00699295	0.0122554	5.0668	0.0022116	2941.32	72.625	0.00416419	0.00812094	4.0898	4.44738	4.7925
2009Q3	4.88176	0.00953523	393.178	77.6713	0.00750294	0.0132625	5.08772	0.00659061	2981.66	72.5131	0.00396749	0.00822352	4.23354	4.58621	5.0164
2009Q4	4.89031	0.00532388	393.023	77.2106	0.00909102	0.0132983	5.10654	0.00774013	3028.98	72.3884	0.00390925	0.0081503	4.32473	4.66438	5.11781
2010Q1	4.89557	0.00881063	391.817	76.9738	0.00974908	0.0135076	5.12788	0.00590442	3100.14	72.4934	0.00396542	0.00823196	4.34659	4.74467	5.25297
2010Q2	4.9024	0.00641215	391.222	76.4561	0.0109085	0.0134661	5.14728	0.00428139	3154.47	72.2114	0.00409097	0.00778842	4.37501	4.80737	5.30213
2010Q3	4.90918	0.00694849	390.706	75.944	0.011076	0.0122908	5.15872	0.00718356	3205.87	71.7743	0.00441253	0.00692716	4.34296	4.81179	5.26377
2010Q4	4.91809	0.0040311	390.303	75.3326	0.0114902	0.0130038	5.17092	0.0129787	3256.44	71.2009	0.00490162	0.00698726	4.46917	4.94236	5.41242
2011Q1	4.91337	0.0153834	389.589	74.7192	0.0115698	0.0134365	5.1845	0.01056	3320.88	69.8401	0.00523164	0.00790666	4.65553	5.08508	5.51601
2011Q2	4.9256	0.00911399	389.135	74.0504	0.0116175	0.012988	5.19259	0.00979409	3364.36	69.235	0.00561799	0.00755536	4.76326	5.1035	5.48792
2011Q3	4.93762	0.00603017	388.745	73.4159	0.0109324	0.0111756	5.2094	0.00782748	3398.06	68.7203	0.00595595	0.0065784	4.71985	5.03024	5.45127
2011Q4	4.94398	0	388.581	72.7248	0.0102055	0.0100274	5.21546	0.00429771	3424.29	68.3069	0.00599908	0.00620852	4.69098	4.90421	5.27519
2012Q1	4.95703	0.0010015	388.611	71.8173	0.00997339	0.00973706	5.22506	0.00678283	3412.88	68.1462	0.00568333	0.00598517	4.77328	4.90957	5.32474
2012Q2	4.96179	0.00499252	388.294	71.234	0.00859231	0.00830227	5.23377	0.00448578	3436.73	67.8788	0.00550806	0.00562396	4.69009	4.91727	5.26874
2012Q3	4.96975	0.0138479	387.797	70.8081	0.00803611	0.00752518	5.24163	0.00477886	3462.64	67.6344	0.00523715	0.00508453	4.69534	4.88177	5.18471
2012Q4	4.97635	0.00196271	387.321	70.472	0.00734115	0.00766261	5.25357	0.00642195	3491.94	67.4219	0.00507974	0.00491384	4.70087	4.88322	5.22622
2013Q1	4.98168	0.0039139	387.107	70.8082	0.00702536	0.00852587	5.25707	0.00499104	3557.93	67.5304	0.00501076	0.00501815	4.72386	4.89144	5.29525
2013Q2	4.98718	0.00403402	386.011	70.5244	0.00660368	0.00820552	5.26698	0.00297149	3582.75	67.2765	0.00499401	0.00491297	4.63157	4.88935	5.17045
2013Q3	4.99372	0.0088678	384.402	70.1952	0.0060349	0.00949248	5.27918	0.00738709	3597	66.9303	0.00521133	0.00591765	4.7039	4.84348	5.17447
2013Q4	5.00342	0.0092247	382.503	69.7761	0.00601863	0.0100775	5.28855	0.00666399	3600.95	66.4962	0.00518307	0.00586064	4.69424	4.84484	5.18434
2014Q1	5.00963	0.00669197	376.107	69.2037	0.00609997	0.0101255	5.29838	0.00459993	3570.02	65.7675	0.00531918	0.00570867	4.68464	4.84448	5.1372
2014Q2	5.01404	0.00481038	374.727	68.7169	0.0061325	0.00941224	5.30585	0.00718926	3565.78	65.2603	0.00526529	0.0053162	4.69871	4.82792	5.10325
2014Q3	5.01863	0.00236405	374.259	68.2395	0.0061081	0.00854399	5.31608	0.00394611	3561	64.7604	0.00518758	0.00480706	4.6242	4.76292	5.08699
2014Q4	5.02368	0.00208601	374.925	67.7397	0.00605931	0.00782621	5.32593	0.00153042	3555.49	64.2639	0.00490399	0.00419422	4.33699	4.71701	4.97585
2015Q1	5.03238	0.00345553	377.956	67.2346	0.00537513	0.0062707	5.33638	0.000338599	3550.48	63.7473	0.00480034	0.00340908	3.9884	4.70828	4.85634
2015Q2	5.03213	0.00743637	379.848	66.7568	0.00490163	0.00679839	5.34666	0.00534646	3546.21	63.2827	0.00421816	0.00374914	4.12314	4.70892	4.8295
2015Q3	5.04296	0.00253569	381.887	66.306	0.00474632	0.00683893	5.35655	0.00458709	3541.26	62.8478	0.00391813	0.00380419	3.91764	4.63769	4.71608
2015Q4	5.04947	0.00335966	384.336	65.8565	0.00477085	0.00683893	5.36461	0.000703383	3535.94	62.4347	0.00383105	0.00361399	3.77533	4.60811	4.61462
2016Q1	5.05824	3.50929e-06	388.139	65.4617	0.0047545	0.00640069	5.37283	0.00362058	3519.1	62.0858	0.00387777	0.00304054	3.51826	4.61015	4.60436
2016Q2	5.06527	0.00381041	390.376	65.0684	0.00427163	0.00573374	5.38408	0.00441364	3518.45	61.7129	0.00357999	0.00259103	3.81919	4.67213	4.66996
2016Q3	5.06324	0.00553001	392.051	64.7042	0.00368931	0.0047872	5.3929	0.00300942	3521.31	61.3596	0.00344376	0.00208405	3.82496	4.68486	4.7131
2016Q4	5.07864	0.00544642	393.445	64.3522	0.00362361	0.00617315	5.4021	0.00488817	3527.99	61.0187	0.00345884	0.00297449	3.89659	4.69675	4.81721
2017Q1	5.08099	0.0062483	393.442	64.0934	0.00365646	0.00681461	5.41359	0.00547897	3545.53	60.7122	0.00344679	0.00345737	3.984	4.7589	4.93345
2017Q2	5.08728	0.00198301	394.052	63.7981	0.00364004	0.00618128	5.42471	0.002732	3557.57	60.4049	0.00353883	0.00321653	3.90636	4.72802	4.82467
2017Q3	5.09585	0.00483576	394.248	63.5139	0.00366468	0.00653062	5.43655	0.00396462	3570.74	60.1142	0.00342966	0.00330838	3.95432	4.69356	4.91472
2017Q4	5.10116	0.00503787	394.266	63.2372	0.00366468	0.0065225	5.44502	0.00514526	3585.15	59.8351	0.0035261	0.00344756	4.12049	4.68847	4.94118
2018Q1	5.11011	0.00700037	393.001	63.272	0.00367289	0.00684704	5.45407	0.00684914	3604.48	59.7959	0.00366784	0.00380853	4.20277	4.764	5.00846
2018Q2	5.11865	0.00372448	392.476	62.9414	0.0036811	0.00676595	5.46416	0.00187026	3618.51	59.4741	0.00398334	0.00381758	4.31172	4.76278	5.00071
2018Q3	5.12105	0.00318432	391.7	62.5063	0.00367289	0.00646566	5.46983	0.00782609	3632.17	59.0853	0.00417888	0.0037639	4.32103	4.72917	4.9314
2018Q4	5.12366	0.00391963	390.821	61.9782	0.0036811	0.00640881	5.47769	0.00338391	3644.92	58.6292	0.0044507	0.00378682	4.21625	4.69188	4.93174
2019Q1	5.12939	0.00177215	390.229	61.0442	0.00360718	0.0052446	5.48649	0.00285266	3663.81	57.905	0.00451635	0.00318683	4.14679	4.70752	4.98152
2019Q2	5.13272	0.00719423	388.496	60.4968	0.00306447	0.00404215	5.49463	0.00661095	3670.12	57.423	0.00436506	0.00268897	4.23396	4.71555	5.04005
2019Q3	5.13783	0.00395075	386.117	59.9745	0.00209123	0.00272674	5.50199	0.00578655	3673.14	56.9664	0.00404018	0.00176396	4.12638	4.65469	5.03017
2019Q4	5.1447	0.00544252	383.139	59.4976	0.00162802	0.00280092	5.50501	0.00813972	3671.98	56.5358	0.00371148	0.00201973	4.14911	4.64714	4.9668

## Sheet: BRAZIL
date	y	Dp	Co2	ints	r	ys	Dps	Co2s	intss	rs	lrs	poil	pmat	pmetal
1979Q2	4.0989	0.175433	169.906	103.32	0.0712947	3.70345	0.0433695	1328.06	127.816	0.0386915	0.0244825	3.43354	4.14896	4.20017
1979Q3	4.15047	0.175433	170.851	102.42	0.0719205	3.71567	0.0484564	1324.53	126.746	0.0413717	0.0250942	3.57632	4.27287	4.19806
1979Q4	4.20204	0.175433	171.307	101.162	0.0750261	3.73216	0.0388542	1316.9	125.548	0.0413294	0.0272328	3.69673	4.2201	4.30573
1980Q1	4.2536	0.175433	170.128	97.1749	0.0888994	3.74082	0.0461011	1290.28	123.827	0.0402742	0.0299247	3.66166	4.31133	4.4313
1980Q2	4.22731	0.159903	169.219	96.006	0.0636929	3.73841	0.0421728	1280.14	122.539	0.0376629	0.0290818	3.64335	4.20753	4.28434
1980Q3	4.20101	0.15263	167.425	95.203	0.0953102	3.74253	0.0339346	1272.19	121.268	0.0374968	0.0289079	3.55005	4.28988	4.27781
1980Q4	4.17471	0.199413	165.202	94.8637	0.134416	3.75179	0.0382056	1266.02	120.04	0.0386048	0.0304027	3.67934	4.28417	4.19572
1981Q1	4.14841	0.187544	158.479	95.842	0.14776	3.76055	0.0386859	1268.41	118.59	0.0455337	0.0311661	3.6669	4.20484	4.13558
1981Q2	4.16359	0.16957	156.401	96.0418	0.146479	3.76539	0.0427674	1263.51	117.537	0.0512744	0.0324996	3.56132	4.18152	4.08299
1981Q3	4.17878	0.167215	154.888	96.2214	0.166234	3.77417	0.0470842	1257.83	116.596	0.0559668	0.0341965	3.57197	4.12231	4.04908
1981Q4	4.19396	0.15503	154.172	96.4556	0.178548	3.77555	0.0373363	1251.26	115.796	0.0465916	0.0337327	3.60504	4.10827	4.00455
1982Q1	4.20915	0.184397	157.185	95.9828	0.174152	3.77602	0.0387656	1236.28	115.52	0.0464929	0.0326205	3.47438	4.13057	3.98791
1982Q2	4.18919	0.181793	156.764	96.6151	0.176425	3.78209	0.0299731	1231.8	114.841	0.0469993	0.0315726	3.53543	4.12355	3.89333
1982Q3	4.16924	0.183566	155.771	97.4885	0.20277	3.78424	0.0548875	1229.57	114.134	0.0420664	0.0304132	3.51432	4.10781	3.87153
1982Q4	4.14929	0.155645	154.233	98.6805	0.233418	3.79027	0.0537191	1229.68	113.42	0.0481012	0.0279244	3.51195	4.05718	3.86444
1983Q1	4.12933	0.224652	149.593	101.621	0.225406	3.79995	0.0526057	1230.35	112.604	0.0519449	0.0266584	3.38075	4.05576	3.9794
1983Q2	4.14285	0.209772	148.173	102.87	0.31737	3.81834	0.0481449	1236.76	111.888	0.0502939	0.0264551	3.39576	4.13916	4.08574
1983Q3	4.15636	0.271362	147.295	103.751	0.28591	3.8343	0.0568913	1246.43	111.182	0.0569575	0.0274449	3.42658	4.22084	4.12733
1983Q4	4.16988	0.253739	146.89	104.333	0.272011	3.85346	0.0640084	1259.56	110.5	0.0625757	0.0273021	3.37218	4.26196	4.0872
1984Q1	4.18339	0.26116	147.747	104.187	0.320051	3.87631	0.0592841	1294.29	109.915	0.0517187	0.0272556	3.39307	4.28207	4.06349
1984Q2	4.2019	0.268445	148.336	104.378	0.28652	3.88529	0.0623077	1307.46	109.234	0.0582625	0.0282816	3.38714	4.32184	4.00183
1984Q3	4.22041	0.282903	149.318	104.384	0.329296	3.8979	0.0659923	1316.56	108.544	0.0653675	0.0279175	3.33511	4.28416	3.89374
1984Q4	4.23891	0.307976	150.574	104.215	0.334851	3.90609	0.0667559	1321.91	107.848	0.0697633	0.0262796	3.3161	4.21095	3.87954
1985Q1	4.25742	0.320485	151.589	103.897	0.36741	3.91412	0.0730253	1312.39	107.073	0.0729042	0.0258489	3.32372	4.06787	3.89018
1985Q2	4.27497	0.249836	154.026	103.509	0.344179	3.92618	0.0922835	1314.91	106.384	0.0935415	0.0249688	3.2968	4.11059	3.91169
1985Q3	4.29252	0.288673	157.268	102.989	0.285445	3.9397	0.0445223	1317.88	105.725	0.0396878	0.0241298	3.30635	4.10547	3.84638
1985Q4	4.31007	0.345235	161.076	102.282	0.335346	3.95334	0.0203412	1321.54	105.085	0.0355479	0.0233036	3.34394	4.17151	3.80791
1986Q1	4.32762	0.363123	170.213	100.663	0.358989	3.96168	0.0251808	1321.07	104.373	0.0360185	0.0215683	2.87913	4.17421	3.86766
1986Q2	4.3435	0.0898357	173.951	100.088	0.0386662	3.97511	0.0201113	1328.02	103.821	0.0334548	0.0196975	2.55129	4.24125	3.8825
1986Q3	4.35938	0.0591417	176.966	99.7433	0.0739498	3.98852	0.0312089	1337.18	103.364	0.0375103	0.0194161	2.51746	4.21312	3.86466
1986Q4	4.37526	0.116052	178.854	99.5605	0.100342	4.00017	0.0343438	1348.74	102.959	0.0424792	0.0195108	2.68958	4.25422	3.86301
1987Q1	4.39114	0.348922	178.613	100.01	0.417683	4.01082	0.0362978	1365.69	102.868	0.039466	0.0192523	2.88621	4.31948	3.91861
1987Q2	4.38693	0.51053	179.565	100.152	0.548062	4.02694	0.0351866	1380.92	102.531	0.0413549	0.0202742	2.92767	4.47019	4.01306
1987Q3	4.38273	0.319167	180.597	100.373	0.240278	4.04233	0.0453576	1396.94	102.207	0.0526771	0.0216851	2.94992	4.54813	4.14914
1987Q4	4.37853	0.314801	181.211	100.646	0.352079	4.05833	0.0570421	1414.05	101.839	0.0486218	0.0220763	2.89361	4.58545	4.26423
1988Q1	4.37432	0.461058	182.235	101.625	0.477916	4.07081	0.0521683	1440.84	101.38	0.0564403	0.0206657	2.76179	4.56229	4.40532
1988Q2	4.38092	0.509347	182.707	101.831	0.53982	4.08283	0.0683259	1456.55	101.06	0.0645611	0.020975	2.78577	4.62232	4.62957
1988Q3	4.38751	0.600645	183.364	101.85	0.660285	4.09444	0.0916957	1469.26	100.794	0.0621002	0.0217268	2.67012	4.55098	4.50419
1988Q4	4.39411	0.707852	183.718	101.708	0.775659	4.10748	0.0620649	1479.42	100.526	0.0549238	0.0213533	2.59815	4.48927	4.55654
1989Q1	4.4007	0.677715	183.331	100.851	0.569553	4.11234	0.0553406	1478.53	100.334	0.0718615	0.0219811	2.86129	4.54686	4.57107
1989Q2	4.41594	0.380179	184.086	100.606	0.534612	4.11559	0.142239	1486.73	100.181	0.187922	0.0224685	2.92485	4.57214	4.46939
1989Q3	4.43117	0.783724	185.477	100.374	0.921156	4.12062	0.196015	1495.11	100.07	0.0666895	0.0218933	2.86413	4.64661	4.3714
1989Q4	4.44641	1.06608	187.119	100.208	1.32722	4.12693	0.0521986	1504.07	99.9663	0.0730601	0.0222913	2.96347	4.61599	4.31932
1990Q1	4.46164	1.55653	191.411	100.042	1.60721	4.13918	0.163441	1517.46	100.421	0.128093	0.0236368	2.98807	4.63457	4.23774
1990Q2	4.38914	0.710836	193.246	99.9882	0.186154	4.14685	0.0929088	1525.9	100.252	0.072587	0.0240756	2.77035	4.67062	4.29293
1990Q3	4.43379	0.348193	194.989	99.9591	0.383058	4.15746	0.0711912	1532.93	99.9194	0.068732	0.0242807	3.27351	4.6263	4.39422
1990Q4	4.42842	0.427618	196.385	100.015	0.547803	4.16707	0.0481092	1538.68	99.4097	0.0526005	0.0241822	3.48215	4.57461	4.29576
1991Q1	4.38032	0.515065	197.244	100.038	0.400578	4.17687	0.0465897	1537.89	98.4398	0.0491582	0.0231669	3.03442	4.52954	4.22365
1991Q2	4.38168	0.264778	198.374	100.22	0.281994	4.19148	0.0363044	1543.57	97.8149	0.0311733	0.0228167	2.93354	4.59201	4.15647
1991Q3	4.37631	0.361148	199.605	100.451	0.455708	4.20425	0.0232535	1550.16	97.1571	0.0267864	0.0227577	2.98922	4.54331	4.10953
1991Q4	4.33806	0.559113	200.812	100.771	0.790928	4.21926	0.0179965	1557.34	96.4749	0.0256258	0.0219441	3.02065	4.50042	4.06563
1992Q1	4.34761	0.655353	201.885	101.889	0.746823	4.23764	0.0175393	1564.65	95.5686	0.0228195	0.0214008	2.90146	4.46974	4.0949
1992Q2	4.3607	0.590532	203.181	102.041	0.639186	4.24988	0.0166662	1574.53	94.9919	0.0229972	0.0215167	3.00183	4.5508	4.12876
1992Q3	4.36816	0.604019	204.671	101.971	0.706048	4.26197	0.0155701	1586.15	94.4712	0.0230178	0.0208924	3.00262	4.53399	4.1614
1992Q4	4.37904	0.649328	206.308	101.687	0.714094	4.27365	0.0175436	1598.75	94.0276	0.0242803	0.0201268	2.95424	4.56011	4.05687
1993Q1	4.39242	0.714377	208.236	100.265	0.754506	4.28332	0.018206	1620.08	93.9584	0.0214781	0.0187981	2.90053	4.59908	4.03882
1993Q2	4.40479	0.734014	210.016	99.8539	0.813004	4.29545	0.0216704	1633.65	93.5848	0.0207486	0.0180169	2.90396	4.691	3.96555
1993Q3	4.4182	0.823795	211.897	99.5923	0.900447	4.30953	0.0168637	1646.77	93.1583	0.0206403	0.0167779	2.80288	4.67971	3.9583
1993Q4	4.42363	0.900576	213.886	99.4746	0.989824	4.32342	0.0178409	1658.28	92.7007	0.0195972	0.01588	2.71248	4.66861	3.8938
1994Q1	4.42603	1.00883	214.565	99.8938	1.09121	4.33882	0.0237524	1667.85	91.8919	0.0184052	0.0162945	2.63596	4.67389	3.99173
1994Q2	4.42497	1.08516	217.141	99.8121	1.18582	4.35156	0.0185645	1679.22	91.5018	0.0198943	0.0183236	2.77585	4.77563	4.05964
1994Q3	4.47322	0.417111	220.272	99.6935	0.147972	4.35846	0.0237176	1691.68	91.187	0.0198587	0.0196362	2.81999	4.78881	4.1596
1994Q4	4.5184	0.0663269	224.058	99.5605	0.112806	4.36581	0.0182782	1703.96	90.9646	0.0202542	0.0205593	2.80508	4.78162	4.3086
1995Q1	4.52069	0.0491749	229.39	98.5069	0.107181	4.37859	0.0195898	1723	91.129	0.0242727	0.0205095	2.82704	4.82564	4.36152
1995Q2	4.50806	0.0628051	233.77	98.5253	0.122957	4.38505	0.0172449	1734.6	90.9662	0.024927	0.0190218	2.89805	4.86276	4.31728
1995Q3	4.49089	0.0566947	238.147	98.7827	0.109897	4.39713	0.0130549	1745.54	90.759	0.0220746	0.0180543	2.78449	4.74639	4.35032
1995Q4	4.50366	0.0387836	242.725	99.3535	0.0862754	4.40417	0.0111438	1754.59	90.5194	0.0219994	0.016833	2.8325	4.71035	4.29235
1996Q1	4.51046	0.0364335	247.282	100.852	0.0706988	4.41832	0.013762	1758.63	90.3833	0.0205449	0.0164731	2.92573	4.6967	4.25429
1996Q2	4.5155	0.0303241	251.837	101.543	0.0599969	4.43056	0.013741	1767.59	90.0166	0.0190691	0.0170948	2.96903	4.74451	4.23736
1996Q3	4.54995	0.0263494	256.214	102.121	0.057447	4.44238	0.00904252	1778.29	89.5443	0.0179017	0.016923	3.02173	4.78663	4.13949
1996Q4	4.53003	0.00915306	260.688	102.697	0.0541069	4.45888	0.00903335	1789.58	88.9781	0.0176595	0.0156509	3.14284	4.77683	4.14569
1997Q1	4.5447	0.020946	265.878	102.726	0.0499858	4.46713	0.00892448	1810.42	87.8888	0.0168841	0.0154421	3.05312	4.77684	4.23674
1997Q2	4.5596	0.0183378	269.719	103.201	0.0481161	4.48308	0.00582932	1821.33	87.3021	0.0163754	0.0155155	2.89399	4.7422	4.24019
1997Q3	4.56726	0.00721047	272.842	103.67	0.0474208	4.49043	0.0073859	1831.44	86.7851	0.0173118	0.0147364	2.91907	4.68804	4.23841
1997Q4	4.56868	0.00519684	275.552	104.251	0.076448	4.50652	0.00550306	1839.64	86.3425	0.0173403	0.0144718	2.92925	4.64601	4.15267
1998Q1	4.55018	0.0146943	275.702	104.783	0.0718142	4.50615	0.00983474	1851.19	86.0788	0.0178748	0.0140581	2.64456	4.56179	4.07324
1998Q2	4.57099	0.00957964	277.914	105.332	0.0516044	4.51318	0.00647969	1855.3	85.7452	0.017665	0.0138025	2.58718	4.59297	4.03816
1998Q3	4.56853	-0.00354617	280.035	105.838	0.055018	4.51968	0.00676256	1857.61	85.4523	0.0179642	0.0126664	2.51903	4.54016	3.99794
1998Q4	4.55228	-0.00267942	282.312	106.41	0.079037	4.53233	0.00470137	1857.15	85.1882	0.0158144	0.0111499	2.40651	4.47499	3.95602
1999Q1	4.5531	0.0194197	284.38	107.654	0.0801643	4.53716	0.00184516	1838.2	85.2083	0.0145174	0.0111788	2.40872	4.50767	3.90422
1999Q2	4.56067	0.0189524	286.788	107.799	0.062521	4.54562	0.00207577	1839.58	84.9271	0.0123136	0.0117522	2.72952	4.5039	3.96896
1999Q3	4.56213	0.0178649	289.162	107.535	0.0453233	4.55779	0.00430915	1846.17	84.6093	0.0120872	0.0131884	3.01115	4.53907	4.06304
1999Q4	4.5766	0.0240659	291.616	106.963	0.0433833	4.57598	0.00508917	1857.45	84.2252	0.0125855	0.0138221	3.17991	4.58817	4.108
2000Q1	4.59592	0.0149	294.705	104.187	0.0432501	4.58936	0.0070679	1891.18	83.668	0.0122425	0.0143217	3.28208	4.5844	4.17693
2000Q2	4.59709	0.00692109	297.036	103.492	0.0422035	4.60163	0.00304432	1904.45	83.2476	0.0126766	0.013884	3.28897	4.60103	4.11601
2000Q3	4.60619	0.0270057	299.165	103.038	0.0384877	4.60884	0.00666467	1915.79	82.8637	0.0130199	0.0135395	3.41907	4.58557	4.14823
2000Q4	4.62201	0.0113353	301.033	102.927	0.0380372	4.61764	0.00633721	1925.02	82.482	0.0142553	0.012971	3.40782	4.58531	4.11077
2001Q1	4.62585	0.0149869	303.857	103.717	0.0357219	4.62687	0.00491298	1925.74	81.9163	0.0130801	0.0118913	3.26761	4.59815	4.11245
2001Q2	4.61792	0.0143205	304.96	103.824	0.0383447	4.63072	0.00686611	1932.72	81.6635	0.0130163	0.0124241	3.31957	4.65053	4.07223
2001Q3	4.61397	0.0235753	305.599	103.827	0.0432291	4.63007	0.00243577	1940.33	81.546	0.0140553	0.0118835	3.25336	4.51968	3.9816
2001Q4	4.61616	0.0193242	305.544	103.842	0.0436003	4.63161	0.00153479	1948.38	81.5271	0.0122162	0.0114455	3.00503	4.43654	3.94519
2002Q1	4.62448	0.0162405	304.357	103.372	0.0433062	4.63575	0.00836654	1941.41	82.0361	0.00947277	0.0121775	3.064	4.46323	4.0002
2002Q2	4.63634	0.0159943	303.498	103.389	0.0419711	4.6506	0.0202623	1956.04	82.0977	0.0185599	0.0123042	3.23855	4.53943	4.0069
2002Q3	4.65255	0.0220177	302.646	103.401	0.041308	4.66026	0.0125827	1977.36	82.1545	0.0185485	0.0108455	3.28435	4.60294	3.97364
2002Q4	4.66424	0.0469068	301.528	103.536	0.0482535	4.6684	0.00791944	2005.32	82.1631	0.0118588	0.01027	3.28014	4.59766	3.99848
2003Q1	4.64792	0.0603664	296.544	103.801	0.0571555	4.68054	0.00929605	2049.67	82.1328	0.0103999	0.00956522	3.42689	4.55769	4.05504
2003Q2	4.64341	0.0264667	296.526	103.945	0.0582537	4.69034	0.00150016	2086.43	82.0991	0.00888974	0.00898729	3.25007	4.5278	4.04921
2003Q3	4.65874	0.00790374	298.025	103.982	0.052349	4.71047	0.00344964	2125.37	82.0859	0.00629617	0.00984712	3.3416	4.55594	4.10096
2003Q4	4.67309	0.0131808	300.947	104.033	0.0419148	4.72347	0.00891348	2166.79	82.0477	0.00605271	0.0101951	3.37151	4.59076	4.21042
2004Q1	4.69957	0.0178033	310.87	103.881	0.0376862	4.7405	0.00698851	2221.49	82.3914	0.0055533	0.0098798	3.44144	4.60669	4.37315
2004Q2	4.71742	0.014579	314.156	103.844	0.0367671	4.75428	0.009389	2263.29	82.1916	0.00565811	0.0106198	3.56153	4.5966	4.37327
2004Q3	4.7243	0.0211664	316.589	103.736	0.0369038	4.7711	0.00734672	2302.7	81.8703	0.0060551	0.0101018	3.70733	4.61299	4.40145
2004Q4	4.73609	0.0163066	318.484	103.654	0.0391583	4.78399	0.00523124	2340.16	81.3919	0.00666908	0.00942384	3.80057	4.57556	4.46193
2005Q1	4.74144	0.0197249	316.649	103.283	0.0423443	4.79749	0.0084523	2374.81	80.3616	0.00687808	0.00940594	3.86812	4.59446	4.5666
2005Q2	4.76056	0.0178873	317.518	103.159	0.044662	4.81308	0.00666067	2408.41	79.7484	0.00728409	0.00890829	3.96614	4.59679	4.56821
2005Q3	4.74564	0.00629433	318.293	103.016	0.0449407	4.8288	0.00907961	2439.84	79.1679	0.00765996	0.00888598	4.12434	4.61307	4.59282
2005Q4	4.75939	0.0152252	319.58	102.938	0.0430397	4.84556	0.00947875	2469.2	78.6019	0.00829714	0.00943055	4.05639	4.61618	4.68804
2006Q1	4.78007	0.0142272	318.673	102.748	0.0397277	4.86285	0.00716026	2490.29	78.1154	0.0089728	0.0096156	4.13762	4.64505	4.84933
2006Q2	4.78027	0.00630685	320.424	102.663	0.036436	4.87727	0.00897102	2518.49	77.5663	0.00948473	0.0106182	4.2543	4.69063	5.05735
2006Q3	4.79529	0.00186108	322.736	102.556	0.0340767	4.89045	0.0065533	2547.44	77.0153	0.0101895	0.0103477	4.25666	4.70737	5.10568
2006Q4	4.8087	0.00852982	326.255	102.521	0.031871	4.90862	0.00764085	2576.39	76.4724	0.0103095	0.00997029	4.10497	4.71098	5.16478
2007Q1	4.82685	0.0128224	330.697	102.184	0.0304069	4.9289	0.00864901	2624.48	75.7237	0.0107646	0.0103083	4.07088	4.76347	5.17152
2007Q2	4.84366	0.00915583	334.767	102.192	0.0291048	4.94322	0.0106828	2647.52	75.2506	0.0108989	0.0109069	4.22889	4.76565	5.30609
2007Q3	4.85689	0.00884933	338.902	102.202	0.0271239	4.95541	0.0106121	2664.1	74.8324	0.0115489	0.010923	4.31275	4.69526	5.2137
2007Q4	4.87339	0.0107	343.679	102.333	0.0264951	4.97109	0.0149943	2673.04	74.4999	0.0115544	0.0104163	4.48497	4.72447	5.14594
2008Q1	4.88865	0.0163512	354.233	103.065	0.0264951	4.98201	0.0153816	2654.68	74.3267	0.0107141	0.00959151	4.56897	4.7558	5.24754
2008Q2	4.90685	0.0180124	356.395	103.006	0.0276542	4.99193	0.0129558	2658.86	74.0933	0.0111504	0.0102626	4.81141	4.77205	5.25694
2008Q3	4.92688	0.0155328	355.949	102.655	0.0303109	4.99736	0.010096	2664.75	73.866	0.0116437	0.0103041	4.76061	4.77608	5.16869
2008Q4	4.87499	0.0104904	353.502	102.144	0.0319957	4.9873	-0.0049304	2671.15	73.6863	0.00958928	0.00900393	4.04549	4.60926	4.77386
2009Q1	4.86784	0.0121747	330.57	99.649	0.0295791	4.96855	-0.000570311	2660.64	73.466	0.0073014	0.00807889	3.821	4.45541	4.67919
2009Q2	4.88233	0.0122604	329.498	99.2761	0.0244404	4.97983	0.00379638	2678.57	73.3445	0.00623211	0.00876184	4.0898	4.44738	4.7925
2009Q3	4.90417	0.00811967	332.285	99.2246	0.0210163	4.99711	0.00761846	2705.57	73.234	0.00577682	0.00883578	4.23354	4.58621	5.0164
2009Q4	4.92962	0.00885329	339.673	99.6305	0.0207404	5.01328	0.0095686	2741.25	73.1689	0.00544546	0.00866455	4.32473	4.66438	5.11781
2010Q1	4.95262	0.0182314	363.798	102.017	0.0207404	5.02923	0.00839087	2819.22	73.507	0.00525671	0.00884962	4.34659	4.74467	5.25297
2010Q2	4.96639	0.0145704	373.728	102.46	0.0223459	5.04899	0.00631275	2861.04	73.3403	0.00535013	0.00833882	4.37501	4.80737	5.30213
2010Q3	4.97466	0.00330706	381.745	102.496	0.0250669	5.06054	0.00828301	2898.18	73.023	0.00575001	0.00731661	4.34296	4.81179	5.26377
2010Q4	4.98191	0.0182391	388.695	102.271	0.0253231	5.07365	0.012586	2930.89	72.583	0.00626903	0.0075975	4.46917	4.94236	5.41242
2011Q1	4.99366	0.0231264	387.052	99.9153	0.02657	5.0872	0.0120098	2963.93	71.3486	0.00659153	0.0088075	4.65553	5.08508	5.51601
2011Q2	4.99872	0.0191911	393.306	99.6234	0.0281535	5.09867	0.0115025	2988.49	70.8805	0.00708422	0.00849237	4.76326	5.1035	5.48792
2011Q3	4.99578	0.0083812	399.905	99.5487	0.0287559	5.11007	0.00888759	3006.84	70.4996	0.00745982	0.00727682	4.71985	5.03024	5.45127
2011Q4	4.99758	0.0141436	407.63	99.8321	0.0268396	5.11824	0.00693755	3019.41	70.2332	0.00834266	0.00698515	4.69098	4.90421	5.27519
2012Q1	4.99937	0.0143325	417.488	100.962	0.0242666	5.12366	0.00852166	3002.38	70.322	0.00749393	0.00664168	4.77328	4.90957	5.32474
2012Q2	5.00305	0.0119316	426.006	101.49	0.0210087	5.12911	0.00667122	3015.36	70.1536	0.00730587	0.00626493	4.69009	4.91727	5.26874
2012Q3	5.00828	0.0106495	434.136	101.922	0.0187073	5.13747	0.00748183	3032.66	69.9477	0.00711132	0.00573524	4.69534	4.88177	5.18471
2012Q4	5.0137	0.0176537	442.232	102.407	0.0173271	5.14562	0.00857047	3053.88	69.7371	0.00718877	0.00546877	4.70087	4.88322	5.22622
2013Q1	5.01642	0.0213326	450.993	102.354	0.0172182	5.1512	0.00660518	3111.94	69.553	0.00713657	0.00564056	4.72386	4.89144	5.29525
2013Q2	5.0312	0.012478	458.641	102.876	0.0181422	5.1608	0.00681049	3131.23	69.2874	0.00728152	0.00546285	4.63157	4.88935	5.17045
2013Q3	5.03527	0.0126265	465.887	103.394	0.0204564	5.17084	0.0124554	3143.34	68.9482	0.00757713	0.00663595	4.7039	4.84348	5.17447
2013Q4	5.03666	0.0157749	472.384	104.073	0.0227647	5.17744	0.011831	3146.89	68.564	0.00769567	0.00655672	4.69424	4.84484	5.18434
2014Q1	5.04555	0.0155405	485.309	104.926	0.0247652	5.18283	0.0140117	3127.22	67.9475	0.00857203	0.00630349	4.68464	4.84448	5.1372
2014Q2	5.03024	0.0182715	488.4	105.605	0.0258421	5.18987	0.0130954	3123.19	67.5374	0.00865011	0.00572957	4.69871	4.82792	5.10325
2014Q3	5.02979	0.0138281	488.761	106.149	0.0258647	5.19781	0.0103839	3118.96	67.1277	0.00813782	0.00507701	4.6242	4.76292	5.08699
2014Q4	5.0349	0.0153885	485.518	106.728	0.0265775	5.20589	0.00774504	3112.88	66.7342	0.00793235	0.00437383	4.33699	4.71701	4.97585
2015Q1	5.02745	0.0265318	473.46	107.13	0.0287411	5.21508	0.00347483	3104.82	66.333	0.00772732	0.00341734	3.9884	4.70828	4.85634
2015Q2	5.00314	0.0265116	466.744	107.493	0.0308566	5.22679	0.0103399	3098.56	65.9836	0.00739733	0.00387831	4.12314	4.70892	4.8295
2015Q3	4.98658	0.0219368	459.87	107.666	0.0327498	5.23404	0.00966248	3092.77	65.6461	0.00731824	0.00408759	3.91764	4.63769	4.71608
2015Q4	4.97863	0.023165	451.971	107.799	0.0330858	5.23967	0.0076439	3086.56	65.3272	0.00782796	0.00383383	3.77533	4.60811	4.61462
2016Q1	4.96379	0.0255086	436.282	107.025	0.0330858	5.24537	0.012573	3071.95	65.0918	0.00841437	0.0032955	3.51826	4.61015	4.60436
2016Q2	4.96776	0.0173945	430.375	107.054	0.0330858	5.25391	0.0171657	3069.07	64.7962	0.00853714	0.00292241	3.81919	4.67213	4.66996
2016Q3	4.96171	0.0171703	427.199	107.139	0.0330858	5.25939	0.00938216	3069.61	64.489	0.00760115	0.002335	3.82496	4.68486	4.7131
2016Q4	4.96082	0.0074929	426.202	107.392	0.0324645	5.26755	0.00988112	3073	64.1725	0.00697007	0.00333668	3.89659	4.69675	4.81721
2017Q1	4.97235	0.00611019	438.543	108.138	0.0299194	5.27766	0.0108286	3080.8	63.809	0.00675305	0.00397313	3.984	4.7589	4.93345
2017Q2	4.98003	0.00463635	438.036	108.176	0.0260074	5.28659	0.00798657	3089.4	63.5085	0.0068265	0.00370224	3.90636	4.72802	4.82467
2017Q3	4.98148	0.00673582	435.859	107.988	0.021934	5.29646	0.00905315	3100.87	63.2138	0.00702081	0.00379809	3.95432	4.69356	4.91472
2017Q4	4.98453	0.00990342	431.58	107.679	0.0174204	5.30477	0.00987077	3114.61	62.9235	0.00747476	0.00387863	4.12049	4.68847	4.94118
2018Q1	4.99005	0.00665346	416.133	105.313	0.0162908	5.31391	0.0131275	3141.14	62.7557	0.00781606	0.00440964	4.20277	4.764	5.00846
2018Q2	4.98797	0.00978057	411.414	105.077	0.0155088	5.31699	0.0101279	3153.8	62.4627	0.00865555	0.0044759	4.31172	4.76278	5.00071
2018Q3	4.99601	0.0165636	408.756	105.226	0.0155088	5.32237	0.0172639	3164.91	62.1344	0.0109669	0.00449811	4.32103	4.72917	4.9314
2018Q4	4.99214	0.00694654	407.771	105.868	0.0155088	5.32633	0.0153066	3173.31	61.7702	0.0133578	0.0046586	4.21625	4.69188	4.93174
2019Q1	4.99776	0.00698963	416.86	107.894	0.0155088	5.33405	0.0117707	3186.01	61.2934	0.012245	0.00393825	4.14679	4.70752	4.98152
2019Q2	5.00231	0.0119397	415.299	108.647	0.0155088	5.34057	0.0155096	3184.5	60.9307	0.0135161	0.00331189	4.23396	4.71555	5.04005
2019Q3	5.00289	0.00535354	412.32	109.239	0.0145751	5.34592	0.0141793	3178.35	60.5715	0.0137655	0.00211618	4.12638	4.65469	5.03017
2019Q4	5.00822	0.00865022	407.68	109.792	0.0120943	5.34689	0.0168576	3166.09	60.2163	0.0124402	0.00231822	4.14911	4.64714	4.9668

## Sheet: CANADA
date	y	Dp	Co2	ints	r	lr	ys	Dps	Co2s	intss	rs	lrs	poil	pmat	pmetal
1979Q2	4.01651	0.02585	416.197	119.418	0.0257143	0.023122	3.85931	0.0317578	3483.12	133.676	0.0230983	0.0224865	3.43354	4.14896	4.20017
1979Q3	4.02345	0.0195189	418.541	119.41	0.0266899	0.0241076	3.86836	0.0329126	3468.44	132.567	0.0240285	0.0226051	3.57632	4.27287	4.19806
1979Q4	4.02957	0.0226965	420.496	119.275	0.0313643	0.0264051	3.8768	0.0291329	3443.36	131.382	0.0278783	0.0254774	3.69673	4.2201	4.30573
1980Q1	4.03872	0.0220256	423.521	119.14	0.0323518	0.030178	3.8823	0.0392472	3365.62	130.217	0.0309191	0.0286603	3.66166	4.31133	4.4313
1980Q2	4.03654	0.0273511	423.771	118.498	0.0305758	0.0273779	3.86895	0.0348151	3335.18	128.868	0.0254916	0.0259325	3.64335	4.20753	4.28434
1980Q3	4.03619	0.0280282	421.938	117.484	0.0245417	0.0295939	3.87025	0.0226084	3311.81	127.468	0.0246624	0.0266416	3.55005	4.28988	4.27781
1980Q4	4.04736	0.0280228	418.575	116.222	0.0318416	0.0304807	3.88547	0.0275514	3294.21	125.993	0.0319005	0.0294134	3.67934	4.28417	4.19572
1981Q1	4.07203	0.0320729	409.719	112.749	0.0387362	0.0311583	3.90201	0.0295768	3314.41	123.773	0.0335755	0.0304701	3.6669	4.20484	4.13558
1981Q2	4.08131	0.030436	405.322	111.53	0.0416299	0.034984	3.89995	0.0261938	3297.07	122.413	0.034627	0.0320385	3.56132	4.18152	4.08299
1981Q3	4.07425	0.0291027	400.754	110.597	0.045463	0.0396069	3.91141	0.0293326	3273.83	121.275	0.0358623	0.034239	3.57197	4.12231	4.04908
1981Q4	4.06913	0.0244692	396.032	110.098	0.0377299	0.0358447	3.90543	0.0192565	3243.83	120.35	0.0307076	0.0329279	3.60504	4.10827	4.00455
1982Q1	4.05923	0.0251271	390.963	111.016	0.0341348	0.0356714	3.89619	0.0161184	3174.03	120.473	0.0321812	0.0329581	3.47438	4.13057	3.98791
1982Q2	4.04941	0.0301462	387.295	110.741	0.0358569	0.0353026	3.90269	0.0214981	3146.7	119.632	0.0322819	0.0321029	3.53543	4.12355	3.89333
1982Q3	4.04059	0.0210437	384.239	110.233	0.0336764	0.0335306	3.90147	0.0266242	3127.19	118.701	0.0278223	0.0304507	3.51432	4.10781	3.87153
1982Q4	4.03128	0.015982	381.37	109.641	0.0257271	0.028704	3.90416	0.0149608	3115.19	117.666	0.0257718	0.0257679	3.51195	4.05718	3.86444
1983Q1	4.0466	0.00655266	378.547	107.97	0.0224122	0.0281685	3.91491	0.0150974	3108.94	116.067	0.0265205	0.0253455	3.38075	4.05576	3.9794
1983Q2	4.06926	0.0137355	377.869	107.394	0.0219821	0.0268696	3.93403	0.0206616	3115.41	115.004	0.0275164	0.025224	3.39576	4.13916	4.08574
1983Q3	4.0798	0.0154171	378.828	106.89	0.022185	0.0284288	3.95138	0.0201291	3131.56	114.06	0.0284177	0.0272611	3.42658	4.22084	4.12733
1983Q4	4.09181	0.00854578	380.698	106.596	0.0225417	0.0279971	3.97024	0.01766	3157.49	113.206	0.0276433	0.027281	3.37218	4.26196	4.0872
1984Q1	4.10921	0.012134	391.194	106.912	0.0236934	0.0293569	3.99065	0.020331	3237.62	112.782	0.0279397	0.0277135	3.39307	4.28207	4.06349
1984Q2	4.12638	0.00873372	393.534	106.678	0.0265213	0.0320616	4.00547	0.0187235	3266.14	111.995	0.0287904	0.0300381	3.38714	4.32184	4.00183
1984Q3	4.13064	0.00901698	395.404	106.261	0.0291478	0.0305029	4.01849	0.017909	3286.57	111.223	0.0304193	0.0294406	3.33511	4.28416	3.89374
1984Q4	4.14742	0.00715674	395.894	105.793	0.0258414	0.0280715	4.02827	0.0161814	3298.75	110.425	0.0280802	0.0271985	3.3161	4.21095	3.87954
1985Q1	4.16112	0.0113431	395.729	104.471	0.0247078	0.0280418	4.0395	0.0184075	3291.09	109.663	0.027907	0.0268963	3.32372	4.06787	3.89018
1985Q2	4.16393	0.0112159	394.684	104.041	0.0229419	0.0261952	4.04873	0.0225106	3293.66	108.834	0.0278272	0.0254104	3.2968	4.11059	3.91169
1985Q3	4.1793	0.00936774	393.739	103.67	0.0216193	0.0258347	4.06279	0.015642	3294.42	108.03	0.0256785	0.0243939	3.30635	4.10547	3.84638
1985Q4	4.19611	0.00893738	391.937	103.48	0.0210769	0.0246745	4.07207	0.0168404	3292.32	107.196	0.025696	0.0232616	3.34394	4.17151	3.80791
1986Q1	4.19267	0.0122451	386.396	103.638	0.0253878	0.02382	4.08042	0.0158363	3262.96	105.953	0.0257175	0.0207816	2.87913	4.17421	3.86766
1986Q2	4.20141	0.00774573	385.154	103.567	0.0208293	0.0225059	4.08796	0.00670165	3267	105.295	0.0221135	0.0186584	2.55129	4.24125	3.8825
1986Q3	4.20405	0.0123354	385.588	103.418	0.0199645	0.0222849	4.09772	0.0155096	3279.9	104.874	0.0219457	0.018153	2.51746	4.21312	3.86466
1986Q4	4.19842	0.00989132	386.887	103.303	0.0198637	0.022323	4.10494	0.0166503	3300.31	104.609	0.0226111	0.0181733	2.68958	4.25422	3.86301
1987Q1	4.21994	0.00946974	390.25	102.889	0.017714	0.0215597	4.11303	0.0227442	3344.67	105.239	0.0250084	0.0179168	2.88621	4.31948	3.91861
1987Q2	4.23229	0.0138777	393.777	102.788	0.0191446	0.0234636	4.12664	0.0256225	3375.82	105.115	0.0258307	0.0200157	2.92767	4.47019	4.01306
1987Q3	4.24854	0.0111544	398.948	102.665	0.0213188	0.0251949	4.1383	0.0228355	3410.16	104.989	0.0243509	0.0213208	2.94992	4.54813	4.14914
1987Q4	4.26184	0.00694935	405.016	102.62	0.0203305	0.0246217	4.15548	0.0238204	3446.61	104.767	0.0255094	0.0218175	2.89361	4.58545	4.26423
1988Q1	4.27705	0.0081501	418.455	102.42	0.0201376	0.0234333	4.16291	0.0275275	3508.85	104.635	0.0272785	0.0202652	2.76179	4.56229	4.40532
1988Q2	4.28872	0.0127196	424.604	102.447	0.0214205	0.0244858	4.17545	0.025964	3541.1	104.31	0.0250255	0.0211766	2.78577	4.62232	4.62957
1988Q3	4.29149	0.0110363	430.236	102.48	0.0231797	0.024984	4.18352	0.0297602	3567.04	103.97	0.0274656	0.0217108	2.67012	4.55098	4.50419
1988Q4	4.29992	0.00789518	434.683	102.615	0.0252041	0.0244404	4.19718	0.0270706	3586.21	103.519	0.0310797	0.021355	2.59815	4.48927	4.55654
1989Q1	4.31045	0.0123257	441.009	103.298	0.0272622	0.0245462	4.2061	0.0260151	3591.49	103.035	0.0325716	0.0219076	2.86129	4.54686	4.57107
1989Q2	4.31498	0.017181	442.585	103.252	0.028744	0.0235698	4.21234	0.0283963	3600.34	102.51	0.0357107	0.0212984	2.92485	4.57214	4.46939
1989Q3	4.31698	0.0142879	442.959	102.942	0.028643	0.0224754	4.21981	0.0230718	3605.6	102.004	0.0334731	0.0200139	2.86413	4.64661	4.3714
1989Q4	4.31836	0.00692447	441.415	102.459	0.028802	0.0227342	4.22444	0.022338	3607.41	101.424	0.0361958	0.0197815	2.96347	4.61599	4.31932
1990Q1	4.32558	0.0142734	434.181	100.324	0.0299571	0.0245311	4.23705	0.0377821	3598.83	100.545	0.0409959	0.0210363	2.98807	4.63457	4.23774
1990Q2	4.32139	0.00903027	430.965	99.9117	0.0317441	0.0263976	4.24153	0.0242783	3595.84	100.086	0.0301384	0.0216098	2.77035	4.67062	4.29293
1990Q3	4.31495	0.0108949	428.539	99.776	0.0303441	0.025594	4.24429	0.0304274	3591.63	99.7905	0.0274619	0.0217156	3.27351	4.6263	4.39422
1990Q4	4.30647	0.0137968	426.293	99.9826	0.0284274	0.0253758	4.24212	0.0239649	3586.77	99.5805	0.0268604	0.021113	3.48215	4.57461	4.29576
1991Q1	4.29128	0.0286357	423.165	101.215	0.0241803	0.0232815	4.24247	0.0173814	3564.31	100.187	0.0235898	0.020163	3.03442	4.52954	4.22365
1991Q2	4.29393	0.00742832	422.009	101.682	0.0215475	0.023084	4.25121	0.0126743	3563.63	100.018	0.0216908	0.0202916	2.93354	4.59201	4.15647
1991Q3	4.29749	0.0055364	422.58	102.104	0.020537	0.0231828	4.25748	0.0143584	3568.05	99.7682	0.02059	0.0199085	2.98922	4.54331	4.10953
1991Q4	4.30117	-0.00131547	424.237	102.525	0.0183142	0.0207634	4.26443	0.0153295	3577.92	99.3789	0.021638	0.0186805	3.02065	4.50042	4.06563
1992Q1	4.29972	0.00446509	432.916	102.911	0.0174227	0.020226	4.27703	0.0148942	3600.84	98.5853	0.0194008	0.0184682	2.90146	4.46974	4.0949
1992Q2	4.30257	0.00496651	434.509	103.238	0.0152824	0.0204564	4.28725	0.0149152	3618.38	98.1544	0.0183323	0.0185993	3.00183	4.5508	4.12876
1992Q3	4.30629	0.00416382	435.96	103.506	0.0127952	0.0180724	4.29802	0.0140792	3638.31	97.7876	0.0180559	0.0171275	3.00262	4.53399	4.1614
1992Q4	4.31012	0.00414542	436.712	103.732	0.0175268	0.0187769	4.30924	0.0152094	3659.9	97.4391	0.0181816	0.0171269	2.95424	4.56011	4.05687
1993Q1	4.3175	0.00721508	432.756	104.019	0.0146867	0.0185216	4.31372	0.0170443	3696.49	97.5141	0.0175587	0.0159781	2.90053	4.59908	4.03882
1993Q2	4.324	0.00179538	433.271	104.077	0.0121507	0.0180802	4.3205	0.0174707	3718.6	97.1561	0.0178657	0.0152988	2.90396	4.691	3.96555
1993Q3	4.33027	0.00409247	435.404	104.045	0.0109277	0.016938	4.32877	0.0145611	3739.46	96.7502	0.01844	0.0143246	2.80288	4.67971	3.9583
1993Q4	4.33932	0.00483753	438.648	103.899	0.0103047	0.0164001	4.34203	0.0170969	3757.09	96.2498	0.0188975	0.0140687	2.71248	4.66861	3.8938
1994Q1	4.35425	-0.00509261	447.178	103.508	0.00967614	0.0166341	4.35376	0.0204672	3773.71	95.4093	0.0194275	0.0149901	2.63596	4.67389	3.99173
1994Q2	4.36913	-0.00358133	450.491	103.222	0.0149294	0.0204104	4.36684	0.0187087	3788.59	94.9156	0.0220085	0.0172943	2.77585	4.77563	4.05964
1994Q3	4.38311	0.00536664	453.772	102.94	0.013779	0.0215062	4.37329	0.0171094	3803.8	94.5136	0.0153601	0.0180476	2.81999	4.78881	4.1596
1994Q4	4.39204	0.0033073	456.625	102.594	0.0143328	0.0217584	4.38287	0.0105303	3816.86	94.162	0.0164815	0.0191165	2.80508	4.78162	4.3086
1995Q1	4.40124	0.010367	456.879	101.983	0.0189724	0.0214603	4.38832	0.0148248	3820.15	94.1516	0.0200016	0.0184746	2.82704	4.82564	4.36152
1995Q2	4.40122	0.00769932	459.214	101.715	0.0179739	0.0195025	4.39132	0.0168302	3836.22	93.8517	0.0205328	0.0165867	2.89805	4.86276	4.31728
1995Q3	4.40141	0.00191615	462.26	101.595	0.0158384	0.0194485	4.40152	0.00991317	3857.57	93.5478	0.0182701	0.0158413	2.78449	4.74639	4.35032
1995Q4	4.40581	0.000318277	465.619	101.536	0.0146828	0.0180336	4.40877	0.00910136	3881.63	93.2199	0.0185861	0.0147987	2.8325	4.71035	4.29235
1996Q1	4.40711	0.00445501	470.263	102.531	0.0127089	0.0176534	4.41848	0.0134429	3912.49	93.0828	0.0172387	0.0147777	2.92573	4.6967	4.25429
1996Q2	4.4111	0.00758975	473.865	102.365	0.011666	0.0186841	4.43237	0.0133037	3944.53	92.6376	0.0162326	0.0163593	2.96903	4.74451	4.23736
1996Q3	4.42281	0.00157406	477.905	102.011	0.0103247	0.0179716	4.44207	0.00797349	3982.16	92.0986	0.015753	0.016414	3.02173	4.78663	4.13949
1996Q4	4.43272	0.00627159	481.977	101.386	0.00745684	0.0154854	4.45512	0.00907145	4022.62	91.4704	0.0154964	0.0153585	3.14284	4.77683	4.14569
1997Q1	4.4424	0.00529989	488.64	100.311	0.0071914	0.0157202	4.46288	0.00931139	4104.29	90.4567	0.0150121	0.0156858	3.05312	4.77684	4.23674
1997Q2	4.45387	0.00310463	491.993	99.4106	0.00748434	0.0158376	4.47858	0.00604995	4139.41	89.7445	0.0148013	0.0159301	2.89399	4.7422	4.24019
1997Q3	4.46713	0.002477	494.788	98.4829	0.00772039	0.0144335	4.48801	0.00604886	4166.73	89.0498	0.0150444	0.0149446	2.91907	4.68804	4.23841
1997Q4	4.47574	-0.000618411	496.476	97.4424	0.00915931	0.0136063	4.49874	0.00543817	4183.41	88.3875	0.0151765	0.0142491	2.92925	4.64601	4.15267
1998Q1	4.48843	0.00524591	495.424	96.0427	0.010859	0.0131639	4.50544	0.00629318	4174.12	87.6149	0.0153064	0.0135795	2.64456	4.56179	4.07324
1998Q2	4.49103	0.00285783	496.839	95.0658	0.011573	0.0130058	4.51175	0.00664396	4180.14	87.0259	0.0150375	0.013518	2.58718	4.59297	4.03816
1998Q3	4.502	0.000828604	498.891	94.2684	0.0122586	0.0131244	4.52189	0.00544789	4186.53	86.5034	0.0152822	0.012543	2.51903	4.54016	3.99794
1998Q4	4.51838	0.00186889	500.764	93.5414	0.0115936	0.0121579	4.5369	0.00537103	4190.91	86.0588	0.0141283	0.0112172	2.40651	4.47499	3.95602
1999Q1	4.53392	0.00204853	503.616	93.4203	0.0116374	0.0124276	4.54415	0.00479114	4176.84	85.8137	0.0137007	0.011795	2.40872	4.50767	3.90422
1999Q2	4.54554	0.0106949	506.755	92.8237	0.0109827	0.0129662	4.55327	0.00777307	4186.68	85.4294	0.0124938	0.0129163	2.72952	4.5039	3.96896
1999Q3	4.5596	0.00722637	510.808	92.3073	0.0115173	0.0137562	4.56551	0.00624988	4204.52	85.0558	0.0125285	0.0138747	3.01115	4.53907	4.06304
1999Q4	4.57596	0.00329531	514.751	91.7375	0.011775	0.0147715	4.58308	0.0067409	4228.88	84.699	0.0129132	0.014459	3.17991	4.58817	4.108
2000Q1	4.58952	0.00536855	526.704	91.5333	0.0124934	0.0152424	4.59064	0.00944858	4298.36	84.4391	0.0135035	0.0151654	3.28208	4.5844	4.17693
2000Q2	4.60078	0.00858844	530.013	90.9091	0.0135321	0.0145987	4.60592	0.00836269	4321.5	84.0458	0.0138715	0.0145148	3.28897	4.60103	4.11601
2000Q3	4.61317	0.00967984	531.945	90.3051	0.0136315	0.0140636	4.60822	0.00803344	4337.13	83.6269	0.0144651	0.013947	3.41907	4.58557	4.14823
2000Q4	4.61582	0.00670199	531.282	89.5888	0.0136844	0.0136615	4.61461	0.00643897	4344.19	83.1851	0.0148002	0.0132307	3.40782	4.58531	4.11077
2001Q1	4.62012	0.00176774	524.776	88.763	0.0120983	0.0131086	4.61752	0.00735371	4335.97	82.4254	0.012801	0.0120521	3.26761	4.59815	4.11245
2001Q2	4.62156	0.0106753	523.761	88.0137	0.0106763	0.0138981	4.62077	0.00602045	4330.57	82.0232	0.0104255	0.0125763	3.31957	4.65053	4.07223
2001Q3	4.62003	0.0018385	523.766	87.3657	0.00920992	0.0134879	4.61997	0.00340151	4321.02	81.7143	0.0092275	0.0119506	3.25336	4.51968	3.9816
2001Q4	4.62854	-0.00366607	523.699	86.7136	0.00577772	0.0128475	4.62479	0.00244709	4306.19	81.4956	0.00671611	0.0114718	3.00503	4.43654	3.94519
2002Q1	4.64045	0.00652255	525.637	85.4982	0.00512217	0.0132509	4.63236	0.00291638	4249.84	81.6822	0.00620725	0.0121917	3.064	4.46323	4.0002
2002Q2	4.64673	0.008691	527.938	85.1916	0.00628695	0.0135273	4.64177	0.00583931	4241.33	81.4923	0.00632958	0.0122663	3.23855	4.53943	4.0069
2002Q3	4.65622	0.0115585	531.368	85.2635	0.0070205	0.0124355	4.64919	0.00588694	4243.07	81.2766	0.0062166	0.0104268	3.28435	4.60294	3.97364
2002Q4	4.66278	0.0105545	534.952	85.6364	0.00677568	0.0123483	4.65237	0.0077798	4254.68	81.0208	0.00550834	0.00983097	3.28014	4.59766	3.99848
2003Q1	4.66792	0.013123	548.83	87.7905	0.00712338	0.0121737	4.65769	0.0091625	4298.34	80.6228	0.00527973	0.00949737	3.42689	4.55769	4.05504
2003Q2	4.66456	-0.00811467	552.141	88.2542	0.0078464	0.0114106	4.6656	-0.000376141	4323.24	80.3205	0.00468755	0.00882363	3.25007	4.5278	4.04921
2003Q3	4.66866	0.00506726	553.935	88.5541	0.00682515	0.0116732	4.68406	0.00532679	4348.68	80.0476	0.00411341	0.0101548	3.3416	4.55594	4.10096
2003Q4	4.67741	0.00730003	553.05	88.622	0.00653874	0.0117288	4.6927	0.00696952	4375.28	79.7744	0.00406114	0.0103552	3.37151	4.59076	4.21042
2004Q1	4.6839	0.0047695	545.597	88.2117	0.00543548	0.0108447	4.70287	0.00805887	4416.51	79.7179	0.00401726	0.00979054	3.44144	4.60669	4.37315
2004Q2	4.69573	0.00578064	544.432	87.9688	0.00494085	0.0116493	4.71243	0.00804665	4443.58	79.3801	0.00437068	0.0110192	3.56153	4.5966	4.37327
2004Q3	4.70763	0.00288664	544.774	87.7008	0.00537676	0.0113867	4.72309	0.00556795	4465.65	79.0111	0.00517185	0.0103709	3.70733	4.61299	4.40145
2004Q4	4.7137	0.00936254	544.989	87.341	0.00626988	0.0108846	4.73264	0.00933993	4483.54	78.566	0.00622963	0.00996798	3.80057	4.57556	4.46193
2005Q1	4.71741	0.00324424	554.875	86.6958	0.00611624	0.0104694	4.74406	0.00623421	4506.85	78.061	0.00719991	0.0101897	3.86812	4.59446	4.5666
2005Q2	4.72458	0.00302736	555.435	86.2801	0.0061138	0.00987728	4.75277	0.00560628	4518.37	77.5071	0.00782002	0.00982345	3.96614	4.59679	4.56821
2005Q3	4.73722	0.0101042	555.815	85.9622	0.00661342	0.00955666	4.76326	0.0109322	4523.27	76.9428	0.00862823	0.00991074	4.12434	4.61307	4.59282
2005Q4	4.74633	0.00549532	553.685	85.6755	0.00786255	0.00996538	4.77276	0.00986687	4520.05	76.3148	0.00941037	0.0105319	4.05639	4.61618	4.68804
2006Q1	4.75493	0.00523806	545.779	85.7268	0.00893266	0.0101255	4.78666	0.00546023	4485.73	75.3542	0.0103141	0.010706	4.13762	4.64505	4.84933
2006Q2	4.75534	0.00402449	545.274	85.407	0.0100591	0.0108128	4.79358	0.00793291	4486.96	74.7878	0.0108273	0.0118461	4.2543	4.69063	5.05735
2006Q3	4.75747	0.00229924	548.403	85.069	0.0101903	0.0104134	4.79835	0.0066118	4496.52	74.3536	0.011344	0.0114782	4.25666	4.70737	5.10568
2006Q4	4.76156	0.00203721	552.302	84.6667	0.0102119	0.00986927	4.80962	0.00154991	4509.26	74.0001	0.0113904	0.0109221	4.10497	4.71098	5.16478
2007Q1	4.76705	0.0100197	578.129	84.2647	0.0102207	0.0100374	4.81768	0.00900371	4591.5	74.173	0.0116387	0.011099	4.07088	4.76347	5.17152
2007Q2	4.77545	0.00704203	581.007	83.7255	0.010411	0.0106611	4.82754	0.00963777	4601.05	73.8881	0.0113584	0.0115473	4.22889	4.76565	5.30609
2007Q3	4.78168	0.0019193	582.298	83.1391	0.0105565	0.0109085	4.83586	0.00630423	4600.08	73.5901	0.0108521	0.0113368	4.31275	4.69526	5.2137
2007Q4	4.78458	0.00492852	578.626	82.4907	0.00966972	0.0102055	4.84366	0.0140807	4580.51	73.2316	0.00940426	0.0103636	4.48497	4.72447	5.14594
2008Q1	4.78462	0.00376768	568.641	81.2672	0.00767918	0.00916333	4.8431	0.012141	4548.28	72.795	0.00715319	0.00909407	4.56897	4.7558	5.24754
2008Q2	4.78957	0.0126303	561.129	80.6756	0.00647216	0.00900261	4.84929	0.0123524	4510.08	72.4149	0.00653824	0.00967101	4.81141	4.77205	5.25694
2008Q3	4.79618	0.012604	555.056	80.2131	0.00582087	0.00890613	4.84737	0.0122083	4468.24	72.0745	0.00649435	0.00962121	4.76061	4.77608	5.16869
2008Q4	4.78517	-0.0102788	547.325	79.901	0.0040733	0.00835063	4.82914	-0.0151701	4413.33	71.7274	0.00350994	0.00819485	4.04549	4.60926	4.77386
2009Q1	4.76245	-0.00281544	535.981	80.2576	0.00187131	0.00711447	4.8119	-0.00376462	4277.55	71.3302	0.00267416	0.00701643	3.821	4.45541	4.67919
2009Q2	4.75336	0.00122975	530.307	79.978	0.000640013	0.00788274	4.81588	0.00282261	4244.05	71.0625	0.00218219	0.0082253	4.0898	4.44738	4.7925
2009Q3	4.7586	0.00363365	528.829	79.5873	0.000595956	0.00840705	4.82436	0.00810485	4242.42	70.8906	0.00193537	0.00861708	4.23354	4.58621	5.0164
2009Q4	4.77114	0.00555981	529.191	79.1249	0.000558542	0.00839093	4.83615	0.00823868	4263.85	70.7651	0.00176324	0.00847841	4.32473	4.66438	5.11781
2010Q1	4.78465	0.00504513	541.717	78.0312	0.000497837	0.00851983	4.84458	0.00447337	4441.79	71.2706	0.00185271	0.00900019	4.34659	4.74467	5.25297
2010Q2	4.79118	-2.80105e-05	544.203	77.5726	0.00110339	0.00853594	4.85673	0.000166475	4472.61	71.0788	0.00197995	0.00846228	4.37501	4.80737	5.30213
2010Q3	4.79589	0.00806259	547.69	77.1966	0.00182333	0.00740588	4.86533	0.004428	4488.98	70.7868	0.00209898	0.00693016	4.34296	4.81179	5.26377
2010Q4	4.80653	0.00908123	550.65	76.9405	0.0023803	0.00738161	4.87363	0.00993182	4482.51	70.3449	0.00218602	0.0071307	4.46917	4.94236	5.41242
2011Q1	4.81198	0.0078854	556.686	77.0039	0.00240506	0.00814906	4.87576	0.0108293	4428.24	69.4787	0.00227167	0.00849822	4.65553	5.08508	5.51601
2011Q2	4.81046	0.00838481	558.372	76.8468	0.0023836	0.00776967	4.88399	0.0106801	4402.02	68.914	0.00231625	0.00795765	4.76326	5.1035	5.48792
2011Q3	4.82552	0.0045278	560.144	76.6702	0.00225232	0.00624631	4.89103	0.00666565	4378.46	68.3824	0.00235012	0.00622017	4.71985	5.03024	5.45127
2011Q4	4.83014	0.0057423	561.106	76.5043	0.00215403	0.0052854	4.90127	0.00482132	4349.71	67.8447	0.00238839	0.005419	4.69098	4.90421	5.27519
2012Q1	4.83203	0.00393203	558.793	76.2065	0.00224324	0.00504051	4.90929	0.00621957	4296.71	67.1478	0.00227406	0.00532632	4.77328	4.90957	5.32474
2012Q2	4.83595	0.00172231	559.12	76.0728	0.00241909	0.00472997	4.91374	0.00345173	4279.08	66.7188	0.00226895	0.00483012	4.69009	4.91727	5.26874
2012Q3	4.83786	0.000956216	560.285	75.9527	0.00245045	0.00440267	4.92092	0.0051345	4279.25	66.4059	0.00215866	0.00436464	4.69534	4.88177	5.18471
2012Q4	4.84018	0.00266158	561.967	75.8708	0.00246035	0.00439448	4.92389	0.00628434	4288.7	66.1785	0.00207868	0.00443909	4.70087	4.88322	5.22622
2013Q1	4.84556	0.00355468	565.962	75.8487	0.00236792	0.00474632	4.92682	0.00403604	4369.34	66.4985	0.00203639	0.00494705	4.72386	4.89144	5.29525
2013Q2	4.85425	-0.000278336	567.496	75.8099	0.00248676	0.00486077	4.93122	0.00158955	4384.97	66.3091	0.0019369	0.00499252	4.63157	4.88935	5.17045
2013Q3	4.86068	0.00438194	568.754	75.7599	0.00249336	0.00637632	4.93867	0.00548023	4401.2	66.0729	0.00197015	0.00658846	4.7039	4.84348	5.17447
2013Q4	4.86995	0.00228414	569.933	75.7223	0.00228866	0.00637632	4.94795	0.00432656	4408.16	65.7545	0.00197612	0.00664654	4.69424	4.84484	5.18434
2014Q1	4.87042	0.0074686	569.369	75.6601	0.00216972	0.00609184	4.95082	0.00630234	4424.82	65.4095	0.00198907	0.00663131	4.68464	4.84448	5.1372
2014Q2	4.88306	0.00771685	569.903	75.637	0.00230435	0.00581517	4.95974	0.00631094	4417.04	64.9836	0.0019587	0.00625193	4.69871	4.82792	5.10325
2014Q3	4.88607	0.0029792	570.15	75.5967	0.00232829	0.00530172	4.97024	0.00303251	4408.06	64.5278	0.00186909	0.00587309	4.6242	4.76292	5.08699
2014Q4	4.891	0.00119394	570.703	75.5589	0.00222672	0.00483625	4.97715	-0.000480068	4388.48	63.9988	0.00179107	0.00529608	4.33699	4.71701	4.97585
2015Q1	4.88924	-0.00125914	571.047	75.4735	0.00151043	0.00358254	4.98636	-0.00366723	4342.93	63.2834	0.00173774	0.00449194	3.9884	4.70828	4.85634
2015Q2	4.89061	0.00604914	570.762	75.4548	0.00156592	0.00407494	4.99282	0.00621146	4315.97	62.7477	0.00159112	0.00497191	4.12314	4.70892	4.8295
2015Q3	4.89406	0.00576397	569.729	75.4362	0.00105527	0.00367289	4.99801	0.00410345	4296.26	62.2655	0.00159013	0.00511161	3.91764	4.63769	4.71608
2015Q4	4.89465	0.0028214	568.663	75.4324	0.00110091	0.0037632	5.00196	0.00138149	4277.08	61.7949	0.00170198	0.00499658	3.77533	4.60811	4.61462
2016Q1	4.90148	0.000592585	560.653	75.4284	0.00113907	0.00302331	5.00615	0.00190406	4259.08	61.515	0.00203716	0.00435955	3.51826	4.61015	4.60436
2016Q2	4.90165	0.00623942	560.089	75.4437	0.00128917	0.00319615	5.01279	0.00568316	4242.3	61.0963	0.0019505	0.00395505	3.81919	4.67213	4.66996
2016Q3	4.90914	0.00258289	560.631	75.4513	0.00126761	0.00263605	5.01799	0.00461184	4232.19	60.6974	0.00200345	0.00344133	3.82496	4.68486	4.7131
2016Q4	4.91498	0.00443152	562.767	75.4635	0.00123113	0.00359076	5.0252	0.00663568	4224.04	60.2817	0.00227083	0.0047304	3.89659	4.69675	4.81721
2017Q1	4.92425	0.00562471	567.306	75.5836	0.00120128	0.00423886	5.03163	0.00777167	4198.84	59.7739	0.00258817	0.00543795	3.984	4.7589	4.93345
2017Q2	4.93598	0.000475323	570.404	75.5558	0.00140272	0.00374678	5.03843	0.0013509	4200.25	59.4594	0.00311512	0.00503594	3.90636	4.72802	4.82467
2017Q3	4.93954	0.00318031	573.553	75.4701	0.00202924	0.0048199	5.04544	0.00551343	4214.59	59.2326	0.00334744	0.00502164	3.95432	4.69356	4.91472
2017Q4	4.94388	0.00843486	576.923	75.3392	0.00232251	0.00486077	5.05307	0.00732377	4237.83	59.0587	0.00363195	0.00528009	4.12049	4.68847	4.94118
2018Q1	4.9493	0.0081311	579.245	74.9266	0.0028866	0.00553005	5.06202	0.00849421	4319.81	59.5889	0.00427007	0.0061154	4.20277	4.764	5.00846
2018Q2	4.9532	0.00304305	581.395	74.7856	0.00304801	0.00563599	5.07003	0.00438463	4337.62	59.3861	0.00482946	0.00641734	4.31172	4.76278	5.00071
2018Q3	4.95926	0.00691858	583.171	74.6667	0.00370902	0.00563599	5.07468	0.00675945	4347.19	59.0581	0.00531074	0.00642779	4.32103	4.72917	4.9314
2018Q4	4.96169	0.00204704	584.29	74.5856	0.0041774	0.00573374	5.07862	0.00398274	4343.93	58.5709	0.0058767	0.00665429	4.21625	4.69188	4.93174
2019Q1	4.96456	0.003883	589.509	74.5973	0.004102	0.0045991	5.08612	0.00331352	4337.72	57.6175	0.00598623	0.00579803	4.14679	4.70752	4.98152
2019Q2	4.97254	0.0084564	585.435	74.5529	0.0041438	0.00400114	5.09049	0.00676416	4301.45	57.0768	0.00585305	0.00507053	4.23396	4.71555	5.04005
2019Q3	4.97533	0.00486015	578.126	74.4932	0.00406018	0.00338531	5.09673	0.00543643	4251.44	56.589	0.00524624	0.00380582	4.12638	4.65469	5.03017
2019Q4	4.97672	0.0035258	566.949	74.4374	0.00410118	0.0037632	5.10125	0.0065864	4182.9	56.1213	0.00442833	0.00385081	4.14911	4.64714	4.9668

## Sheet: CHINA
date	y	Dp	Co2	ints	r	ys	Dps	Co2s	intss	rs	lrs	poil	pmat	pmetal
1979Q2	2.70393	0.00174541	1411.95	177.651	0.0131481	3.85696	0.0376058	1255.27	116.036	0.0262789	0.0265322	3.43354	4.14896	4.20017
1979Q3	2.73302	0.00174237	1411.04	174.523	0.0131481	3.86311	0.0390207	1251.28	115.647	0.0275852	0.0271997	3.57632	4.27287	4.19806
1979Q4	2.7621	0.00173934	1406.4	171.332	0.0131481	3.8813	0.036063	1243.18	115.045	0.0298298	0.0294144	3.69673	4.2201	4.30573
1980Q1	2.77489	0.00495458	1386.26	166.889	0.0131481	3.88561	0.0455395	1216	114.103	0.0333484	0.0321746	3.66166	4.31133	4.4313
1980Q2	2.78768	0.00493015	1379.47	163.799	0.0131481	3.8827	0.0405424	1205.51	113.236	0.0319394	0.0315126	3.64335	4.20753	4.28434
1980Q3	2.80046	0.00490597	1374.79	160.857	0.0131481	3.88702	0.0319809	1197.15	112.291	0.0314849	0.0309586	3.55005	4.28988	4.27781
1980Q4	2.81325	0.00488208	1371.71	158.265	0.0131481	3.89506	0.0377788	1190.51	111.222	0.034416	0.0319548	3.67934	4.28417	4.19572
1981Q1	2.82575	0.0148602	1363.98	156.028	0.0131481	3.90762	0.0338551	1195.83	109.381	0.0357305	0.0321929	3.6669	4.20484	4.13558
1981Q2	2.83825	0.0146425	1366.77	153.835	0.0131481	3.91403	0.0321847	1189.3	108.437	0.0369227	0.032623	3.56132	4.18152	4.08299
1981Q3	2.85076	0.0144313	1373.3	151.691	0.0131481	3.9266	0.033255	1180.88	107.712	0.039618	0.0341196	3.57197	4.12231	4.04908
1981Q4	2.86326	0.014226	1384.04	149.782	0.0131481	3.93099	0.0247424	1170.19	107.157	0.0367886	0.0343055	3.60504	4.10827	4.00455
1982Q1	2.89044	0.00593875	1406.18	148.48	0.0140005	3.9286	0.0229287	1146.65	107.48	0.0363106	0.0324526	3.47438	4.13057	3.98791
1982Q2	2.91763	0.00590369	1422.47	146.643	0.0140005	3.93154	0.0234502	1137.08	107.115	0.0368042	0.0312458	3.53543	4.12355	3.89333
1982Q3	2.94481	0.00586911	1438.96	144.667	0.0140005	3.92935	0.0284829	1130.23	106.731	0.0353477	0.0300297	3.51432	4.10781	3.87153
1982Q4	2.97199	0.0058348	1456.41	142.672	0.0140005	3.93274	0.0236203	1125.84	106.288	0.0356437	0.0279757	3.51195	4.05718	3.86444
1983Q1	2.99707	0.00480887	1467.15	140.702	0.0140005	3.93804	0.024014	1123.52	105.608	0.0343268	0.0262105	3.38075	4.05576	3.9794
1983Q2	3.02215	0.00478592	1490.18	138.496	0.0140005	3.95464	0.024998	1125.58	105.227	0.0368286	0.0260347	3.39576	4.13916	4.08574
1983Q3	3.04723	0.00476306	1516.34	136.144	0.0140005	3.96826	0.0264943	1131.06	104.928	0.0363841	0.0269103	3.42658	4.22084	4.12733
1983Q4	3.07231	0.00474054	1546.54	133.668	0.0140005	3.98416	0.0270756	1139.82	104.687	0.0359395	0.0265857	3.37218	4.26196	4.0872
1984Q1	3.11558	0.00374375	1609.4	130.98	0.0140005	4.0006	0.0283482	1168.07	104.837	0.0369149	0.0268014	3.39307	4.28207	4.06349
1984Q2	3.15886	0.00372985	1636.33	128.309	0.0140005	4.00703	0.0250605	1177.75	104.662	0.0368727	0.0278073	3.38714	4.32184	4.00183
1984Q3	3.20213	0.00371599	1654.07	125.617	0.0140005	4.01566	0.0263878	1184.7	104.468	0.0401692	0.0276508	3.33511	4.28416	3.89374
1984Q4	3.2454	0.00370223	1664.79	122.835	0.0140005	4.02052	0.0266238	1188.53	104.238	0.0396652	0.0264841	3.3161	4.21095	3.87954
1985Q1	3.26821	0.00704447	1629.48	119.224	0.0165406	4.03193	0.027492	1185.75	103.971	0.0399771	0.0263212	3.32372	4.06787	3.89018
1985Q2	3.29102	0.0345054	1638.78	116.71	0.0165406	4.03987	0.0280001	1186.34	103.728	0.0406167	0.0254275	3.2968	4.11059	3.91169
1985Q3	3.31384	0.0108815	1651.93	114.59	0.0173815	4.04893	0.0229538	1186.59	103.49	0.0341382	0.0244069	3.30635	4.10547	3.84638
1985Q4	3.33665	0.0107644	1672.12	112.733	0.0173815	4.06049	0.023024	1185.68	103.237	0.0351824	0.0238635	3.34394	4.17151	3.80791
1986Q1	3.35696	0.0222349	1704.18	112.43	0.0173815	4.06631	0.0240508	1177.23	102.979	0.0358142	0.0218678	2.87913	4.17421	3.86766
1986Q2	3.37727	0.00104657	1732.65	110.846	0.0173815	4.07789	0.00963974	1178.22	102.75	0.0232239	0.0204766	2.55129	4.24125	3.8825
1986Q3	3.39759	0.00937019	1760.39	109.323	0.0173815	4.0919	0.0134412	1182.22	102.564	0.0240898	0.0204933	2.51746	4.21312	3.86466
1986Q4	3.4179	0.0245662	1790.96	107.629	0.0173815	4.10171	0.0165055	1188.18	102.377	0.0251366	0.0205672	2.68958	4.25422	3.86301
1987Q1	3.44937	0.0180366	1818.1	105.791	0.0173815	4.10923	0.0247033	1201.18	102.366	0.035415	0.0202604	2.88621	4.31948	3.91861
1987Q2	3.48083	0.0196663	1852.81	104.174	0.0173815	4.12362	0.0332683	1210.91	102.188	0.0394885	0.0208208	2.92767	4.47019	4.01306
1987Q3	3.5123	0.0116168	1886.38	102.761	0.0173815	4.13749	0.0269868	1222.38	102.009	0.0297048	0.022181	2.94992	4.54813	4.14914
1987Q4	3.54376	0.0284649	1922.58	101.236	0.0173815	4.15065	0.0274296	1234.62	101.796	0.0333749	0.0226538	2.89361	4.58545	4.26423
1988Q1	3.5677	0.0394366	1970.78	99.8132	0.0173815	4.16672	0.033847	1257.65	101.598	0.0379801	0.0212548	2.76179	4.56229	4.40532
1988Q2	3.59163	0.0534044	2005.08	98.7051	0.0173815	4.17883	0.0339121	1268.91	101.345	0.0401097	0.0214663	2.78577	4.62232	4.62957
1988Q3	3.61556	0.0841656	2032.17	97.8867	0.0207174	4.19188	0.0399104	1278.4	101.089	0.0455617	0.0224846	2.67012	4.55098	4.50419
1988Q4	3.63949	0.065224	2055.79	97.0369	0.0207174	4.20726	0.0426836	1285.34	100.804	0.0519266	0.0219783	2.59815	4.48927	4.55654
1989Q1	3.64122	0.0438131	2044.43	96.3897	0.0268546	4.21771	0.0406255	1286.73	100.283	0.0480293	0.0224311	2.86129	4.54686	4.57107
1989Q2	3.64294	0.0284051	2070.44	96.28	0.0268546	4.22463	0.0407251	1291.03	100.05	0.0549142	0.0234621	2.92485	4.57214	4.46939
1989Q3	3.64467	0.00340948	2100.24	96.5162	0.0268546	4.23662	0.0523481	1295.22	99.9	0.0602768	0.0228393	2.86413	4.64661	4.3714
1989Q4	3.64639	-0.00272665	2136.59	96.8599	0.0268546	4.25129	0.0530867	1298.68	99.8234	0.074901	0.0229626	2.96347	4.61599	4.31932
1990Q1	3.66035	0.0128859	2199.21	100.945	0.0268546	4.26702	0.0789911	1304.36	99.9331	0.0878841	0.0240028	2.98807	4.63457	4.23774
1990Q2	3.67432	0.00805373	2239.25	100.974	0.0240093	4.2738	0.0484816	1306.18	99.9543	0.0400898	0.024561	2.77035	4.67062	4.29293
1990Q3	3.68828	0.00333667	2274.67	100.048	0.0207174	4.28267	0.0408842	1307.14	100.012	0.0431636	0.0249572	3.27351	4.6263	4.39422
1990Q4	3.70225	0.0112621	2306.42	98.0431	0.0207174	4.28694	0.0373822	1306.76	100.102	0.0473221	0.0248887	3.48215	4.57461	4.29576
1991Q1	3.72892	-0.00197824	2329.86	92.7155	0.0207174	4.29546	0.0366315	1299.14	100.352	0.0404102	0.0237837	3.03442	4.52954	4.22365
1991Q2	3.7556	0.0176648	2357.93	90.2509	0.0182197	4.30107	0.022916	1299.14	100.448	0.0360173	0.023654	2.93354	4.59201	4.15647
1991Q3	3.78227	0.0167206	2384.14	87.8875	0.0182197	4.30878	0.0267387	1300.98	100.525	0.0393943	0.0235569	2.98922	4.54331	4.10953
1991Q4	3.80895	0.0126744	2407.41	85.587	0.0182197	4.31561	0.0325421	1304.13	100.589	0.0494893	0.0227108	3.02065	4.50042	4.06563
1992Q1	3.84603	0.00627748	2415.75	83.8073	0.0182197	4.32797	0.0331659	1312.28	100.465	0.0452821	0.0221897	2.90146	4.46974	4.0949
1992Q2	3.88311	0.0192135	2443.4	82.0483	0.0182197	4.33201	0.0294438	1317.52	100.545	0.0416011	0.0221106	3.00183	4.5508	4.12876
1992Q3	3.92019	0.0200554	2476.25	80.3675	0.0182197	4.33798	0.0288888	1323.61	100.662	0.0432733	0.0210028	3.00262	4.53399	4.1614
1992Q4	3.95727	0.0343026	2512.22	78.7678	0.0182197	4.34617	0.0288402	1329.84	100.827	0.043104	0.0200992	2.95424	4.56011	4.05687
1993Q1	3.98735	0.0297846	2575.13	77.921	0.0182197	4.35214	0.0347953	1339.08	101.359	0.0425898	0.0188096	2.90053	4.59908	4.03882
1993Q2	4.01744	0.0463148	2614.12	76.6026	0.0219569	4.35995	0.0347374	1345.83	101.462	0.0438333	0.0181015	2.90396	4.691	3.96555
1993Q3	4.04752	0.0380596	2651.08	75.2483	0.026045	4.36873	0.0359786	1352.97	101.453	0.0460739	0.0172697	2.80288	4.67971	3.9583
1993Q4	4.07761	0.044136	2683.06	73.8435	0.026045	4.37924	0.0373037	1359.65	101.343	0.0478064	0.0164178	2.71248	4.66861	3.8938
1994Q1	4.10874	0.0713392	2701.87	72.0953	0.026045	4.38943	0.0439334	1368.84	100.868	0.050643	0.0168422	2.63596	4.67389	3.99173
1994Q2	4.13133	0.0460578	2735.66	70.9608	0.026045	4.39858	0.04473	1374.96	100.648	0.0553188	0.0186638	2.77585	4.77563	4.05964
1994Q3	4.13099	0.0678154	2774.7	70.042	0.026045	4.41172	0.0242353	1381.03	100.405	0.0212923	0.0198683	2.81999	4.78881	4.1596
1994Q4	4.11986	0.0514376	2815.6	69.2846	0.026045	4.42524	0.0104197	1386.3	100.152	0.0207064	0.020833	2.80508	4.78162	4.3086
1995Q1	4.16028	0.0369131	2905.81	69.7451	0.026045	4.43353	0.0138716	1386.92	99.6334	0.0235361	0.0208401	2.82704	4.82564	4.36152
1995Q2	4.18815	0.0253461	2938.86	69.0732	0.026045	4.44273	0.0143119	1393.11	99.4518	0.0237452	0.0191886	2.89805	4.86276	4.31728
1995Q3	4.22121	0.0240012	2961.25	68.2971	0.026045	4.45176	0.0113149	1401.19	99.3305	0.0213773	0.0180977	2.78449	4.74639	4.35032
1995Q4	4.22939	0.0192177	2969.72	67.3266	0.026045	4.45881	0.00913482	1410.54	99.2889	0.020599	0.0166574	2.8325	4.71035	4.29235
1996Q1	4.24986	0.0209286	2937.98	66.1225	0.026045	4.47066	0.0124197	1423.94	99.6129	0.0189668	0.0166329	2.92573	4.6967	4.25429
1996Q2	4.26144	0.0235385	2936.68	64.9574	0.0219569	4.48297	0.0117277	1435.49	99.6063	0.0185408	0.0173229	2.96903	4.74451	4.23736
1996Q3	4.28312	0.0127305	2939.06	63.7556	0.0180104	4.49218	0.00854311	1448.2	99.5329	0.0189334	0.0172541	3.02173	4.78663	4.13949
1996Q4	4.31548	0.00927773	2942.22	62.458	0.0180104	4.50365	0.00818589	1461.45	99.4173	0.0183035	0.0161875	3.14284	4.77683	4.14569
1997Q1	4.32948	0.0036214	2945.93	60.7021	0.0180104	4.50861	0.00989276	1487.13	99.1902	0.0172181	0.0160779	3.05312	4.77684	4.23674
1997Q2	4.35135	0.00491724	2956.36	59.4667	0.0180104	4.52222	0.00828323	1497.46	98.998	0.0170618	0.0161095	2.89399	4.7422	4.24019
1997Q3	4.34997	0.00424213	2973.86	58.3575	0.0180104	4.52906	0.00854294	1504.53	98.7614	0.0191385	0.0153017	2.91907	4.68804	4.23841
1997Q4	4.39369	-0.00391518	2995.77	57.3639	0.0137877	4.5342	0.00931117	1507.69	98.4994	0.0214272	0.0152383	2.92925	4.64601	4.15267
1998Q1	4.39805	-0.00393057	3076.12	56.698	0.0127208	4.5204	0.0169778	1496.19	98.0993	0.0237331	0.0154854	2.64456	4.56179	4.07324
1998Q2	4.41549	-0.0029581	3089.82	55.8788	0.0127208	4.52032	0.0110376	1496.74	97.8114	0.0221945	0.0150428	2.58718	4.59297	4.03816
1998Q3	4.42947	-0.00263678	3092.52	55.0883	0.0116493	4.52446	0.0101239	1498.75	97.5347	0.0205502	0.0136571	2.51903	4.54016	3.99794
1998Q4	4.47924	-0.00264376	3081.68	54.3491	0.00927577	4.53217	0.00786408	1501.71	97.2688	0.018292	0.0116784	2.40651	4.47499	3.95602
1999Q1	4.47813	-0.00664013	2995.66	53.8238	0.00927577	4.54175	0.00360961	1504.64	97.0599	0.0166371	0.0118812	2.40872	4.50767	3.90422
1999Q2	4.49153	-0.0080268	2985.14	53.1313	0.00556265	4.55395	0.00529517	1510.32	96.7866	0.0143525	0.0122353	2.72952	4.5039	3.96896
1999Q3	4.51284	0.00335233	2991.35	52.4206	0.00556265	4.56422	0.00500094	1517.91	96.5172	0.0129187	0.0136022	3.01115	4.53907	4.06304
1999Q4	4.54449	0.00167196	3012.54	51.6997	0.00556265	4.57794	0.00731232	1527.2	96.2376	0.0129772	0.0142074	3.17991	4.58817	4.108
2000Q1	4.56457	0.0030025	3089.29	50.8812	0.00556265	4.59402	0.00667702	1549.27	95.9498	0.0129588	0.0144435	3.28208	4.5844	4.17693
2000Q2	4.5983	-0.00668452	3122.6	50.2029	0.00556265	4.604	0.00614203	1557.53	95.6495	0.0134626	0.0139953	3.28897	4.60103	4.11601
2000Q3	4.61678	0.00501757	3156.91	49.5812	0.00556265	4.60987	0.00999308	1563.03	95.357	0.0138429	0.0134913	3.41907	4.58557	4.14823
2000Q4	4.63952	0.00698257	3191.78	48.9872	0.00556265	4.61467	0.0067287	1565.72	95.0649	0.0146224	0.0128589	3.40782	4.58531	4.11077
2001Q1	4.67067	0.00153423	3206.18	48.4396	0.00556265	4.61892	0.00743383	1562.43	94.6443	0.0137738	0.011615	3.26761	4.59815	4.11245
2001Q2	4.68795	0.00167735	3246.11	47.9589	0.00556265	4.61963	0.0077252	1561.08	94.3851	0.0126762	0.0122312	3.31957	4.65053	4.07223
2001Q3	4.70695	-0.00187715	3295.13	47.577	0.00556265	4.61922	0.0057226	1558.37	94.1766	0.0120242	0.0115407	3.25336	4.51968	3.9816
2001Q4	4.73093	-0.00198828	3352.93	47.2303	0.00556265	4.62177	0.00435436	1554.09	94.0235	0.0104396	0.011316	3.00503	4.43654	3.94519
2002Q1	4.7556	-0.00432309	3388.45	46.7425	0.00490163	4.63133	0.00622308	1539.03	94.063	0.00999083	0.0120538	3.064	4.46323	4.0002
2002Q2	4.78576	-0.00285313	3471.55	46.632	0.00490163	4.64201	0.00779654	1536.02	93.929	0.0103145	0.0120888	3.23855	4.53943	4.0069
2002Q3	4.8153	0.000884809	3575.65	46.7378	0.00490163	4.6492	0.00666893	1535.4	93.7882	0.0101361	0.0107224	3.28435	4.60294	3.97364
2002Q4	4.83975	0.00100897	3700.79	46.9831	0.00490163	4.65296	0.00907327	1536.95	93.6458	0.00950451	0.0101342	3.28014	4.59766	3.99848
2003Q1	4.8729	0.00568571	3868.87	47.9067	0.00490163	4.65662	0.00992085	1546.35	93.4446	0.00958174	0.00939611	3.42689	4.55769	4.05504
2003Q2	4.8823	-0.00075963	4021.31	48.3031	0.00490163	4.66244	0.00272539	1551.16	93.2782	0.00893218	0.00877618	3.25007	4.5278	4.04921
2003Q3	4.92858	0.00160508	4184.12	48.7315	0.00490163	4.67623	0.00396285	1556.11	93.1203	0.00787268	0.00971026	3.3416	4.55594	4.10096
2003Q4	4.94737	0.0196821	4357.96	49.1162	0.00490163	4.68921	0.00575368	1561.06	92.9787	0.00736348	0.0100634	3.37151	4.59076	4.21042
2004Q1	4.98765	0.00641115	4577.35	49.8013	0.00490163	4.69976	0.00736103	1570.92	93.1992	0.0071338	0.00979609	3.44144	4.60669	4.37315
2004Q2	5.01905	0.0137347	4753.06	50.0375	0.00490163	4.70822	0.00632681	1575.83	92.8923	0.0071788	0.0104535	3.56153	4.5966	4.37327
2004Q3	5.05774	0.0098502	4923.72	50.1855	0.00490163	4.71604	0.00628081	1579.3	92.439	0.00751525	0.00988419	3.70733	4.61299	4.40145
2004Q4	5.08407	-0.00620884	5090.76	50.19	0.00556265	4.72345	0.00794256	1581.14	91.8482	0.00800335	0.00918807	3.80057	4.57556	4.46193
2005Q1	5.11552	0.0097049	5239.89	49.932	0.00556265	4.73095	0.00563989	1585.07	90.5582	0.00836917	0.00934445	3.86812	4.59446	4.5666
2005Q2	5.14673	0.00185713	5395.89	49.7389	0.00556265	4.74227	0.00562606	1584.86	89.8488	0.0086919	0.00890112	3.96614	4.59679	4.56821
2005Q3	5.17874	0.0033295	5548.58	49.51	0.00556265	4.75192	0.00852575	1582.91	89.193	0.00901752	0.00905096	4.12434	4.61307	4.59282
2005Q4	5.21947	0.00164332	5700.91	49.2193	0.00556265	4.76125	0.00995373	1578.22	88.5911	0.00972982	0.0096698	4.05639	4.61618	4.68804
2006Q1	5.2551	0.00137602	5849.58	48.955	0.00556265	4.77274	0.00630533	1563.14	88.0633	0.0102046	0.00973086	4.13762	4.64505	4.84933
2006Q2	5.28774	0.00800542	5989.5	48.5061	0.00556265	4.77954	0.00735024	1560.52	87.5428	0.0105324	0.0105763	4.2543	4.69063	5.05735
2006Q3	5.31648	0.00362877	6121.37	47.9888	0.00622193	4.78743	0.00611395	1561.57	87.0487	0.0111245	0.010342	4.25666	4.70737	5.10568
2006Q4	5.35592	0.0150042	6248.7	47.4064	0.00622193	4.79982	0.00329519	1564.15	86.5959	0.0111154	0.00998345	4.10497	4.71098	5.16478
2007Q1	5.415	0.00610346	6377.98	46.5789	0.00687947	4.80998	0.00638313	1592.49	86.0095	0.0111983	0.0102275	4.07088	4.76347	5.17152
2007Q2	5.44501	0.0178958	6480.49	45.8816	0.00753529	4.8189	0.00726362	1594.36	85.675	0.0111518	0.0107409	4.22889	4.76565	5.30609
2007Q3	5.46741	0.0211416	6564.14	45.1855	0.00949248	4.82744	0.00659285	1593.05	85.4046	0.0109738	0.0108115	4.31275	4.69526	5.2137
2007Q4	5.50519	0.0178808	6634.38	44.502	0.0101415	4.83771	0.0126011	1585.47	85.2268	0.0104817	0.0104515	4.48497	4.72447	5.14594
2008Q1	5.53221	0.0229093	6578.52	43.5006	0.0101415	4.84438	0.0120659	1575.95	85.3009	0.00983862	0.0097037	4.56897	4.7558	5.24754
2008Q2	5.5694	0.00672141	6652.84	42.8978	0.0101415	4.84491	0.0146891	1561.27	85.2197	0.00989131	0.0103203	4.81141	4.77205	5.25694
2008Q3	5.59605	-0.00251815	6742.32	42.4229	0.0101415	4.84375	0.0144275	1545.01	85.1174	0.0103966	0.010377	4.76061	4.77608	5.16869
2008Q4	5.6143	-0.0154153	6854	42.0849	0.00556265	4.82098	-0.00402315	1523.74	85.0323	0.00810653	0.0091103	4.04549	4.60926	4.77386
2009Q1	5.60097	-0.000828211	7009.06	42.0033	0.00556265	4.80135	-0.00200804	1471	84.8947	0.00562436	0.00807875	3.821	4.45541	4.67919
2009Q2	5.64403	0.00185174	7148.17	41.8093	0.00556265	4.80992	0.00335736	1456.91	84.8324	0.00453049	0.00881517	4.0898	4.44738	4.7925
2009Q3	5.68247	0.00623322	7285.11	41.6822	0.00556265	4.82213	0.00667327	1454.71	84.7553	0.00410059	0.00902993	4.23354	4.58621	5.0164
2009Q4	5.71415	0.0113541	7429.79	41.622	0.00556265	4.83403	0.00690596	1461.17	84.6897	0.00406881	0.00892754	4.32473	4.66438	5.11781
2010Q1	5.74915	0.00439899	7556	41.8343	0.00556265	4.84705	0.00694378	1524.17	85.0765	0.00414639	0.00905451	4.34659	4.74467	5.25297
2010Q2	5.78111	0.00689843	7716.78	41.7638	0.00556265	4.86053	0.00361732	1534.24	84.8529	0.00439929	0.00859273	4.37501	4.80737	5.30213
2010Q3	5.80764	0.0125918	7875.11	41.6593	0.00556265	4.86758	0.00506083	1539.55	84.438	0.00484851	0.00761182	4.34296	4.81179	5.26377
2010Q4	5.82773	0.0207486	8043.44	41.5159	0.00678217	4.87701	0.0088901	1537.05	83.8449	0.0049874	0.00771952	4.46917	4.94236	5.41242
2011Q1	5.86403	0.0124559	8289.38	41.3115	0.0073897	4.88107	0.0110336	1515.89	82.3267	0.00518071	0.00876511	4.65553	5.08508	5.51601
2011Q2	5.88835	0.0165152	8444.04	41.0624	0.00799576	4.88489	0.00822416	1507.03	81.676	0.00558071	0.00839488	4.76326	5.1035	5.48792
2011Q3	5.91845	0.00957563	8562.11	40.7718	0.00860036	4.89366	0.00719426	1500.11	81.1245	0.00573391	0.00725895	4.71985	5.03024	5.45127
2011Q4	5.9398	0.00104331	8656.06	40.432	0.00860036	4.89716	0.00615072	1492.32	80.6807	0.00576983	0.0068646	4.69098	4.90421	5.27519
2012Q1	5.93812	0.0086207	8621.24	39.9145	0.00860036	4.90795	0.00611091	1482.35	80.5068	0.00520824	0.00662955	4.77328	4.90957	5.32474
2012Q2	5.95999	0.00264056	8704.18	39.5188	0.00799576	4.91122	0.00515319	1477.42	80.227	0.00515177	0.00621074	4.69009	4.91727	5.26874
2012Q3	5.98146	0.00650715	8788.02	39.1192	0.0073897	4.91475	0.00525707	1477.28	79.9769	0.00486471	0.00559885	4.69534	4.88177	5.18471
2012Q4	6.00619	0.00667864	8881.72	38.7125	0.0073897	4.91934	0.00681438	1479.08	79.7675	0.00456748	0.00543812	4.70087	4.88322	5.22622
2013Q1	6.00994	0.00507118	9078.02	38.3439	0.0073897	4.92274	0.00508689	1497.84	79.8292	0.00442748	0.00560596	4.72386	4.89144	5.29525
2013Q2	6.02701	0.00438534	9156.93	37.9148	0.0073897	4.93048	0.00280608	1500.78	79.6168	0.00437977	0.00550004	4.63157	4.88935	5.17045
2013Q3	6.04888	0.00672603	9198.95	37.4733	0.0073897	4.93799	0.00744882	1504.62	79.3359	0.00463482	0.00662167	4.7039	4.84348	5.17447
2013Q4	6.06498	0.00749174	9209.8	37.0192	0.0073897	4.94467	0.0062431	1506.24	78.9935	0.00463143	0.00659509	4.69424	4.84484	5.18434
2014Q1	6.0823	0.00376227	9096.64	36.5332	0.0073897	4.95059	0.00633887	1512.29	78.489	0.00485627	0.00645959	4.68464	4.84448	5.1372
2014Q2	6.10039	0.00359513	9087.35	36.0515	0.0073897	4.95409	0.00820337	1509.67	78.0926	0.00482752	0.00599142	4.69871	4.82792	5.10325
2014Q3	6.11866	0.00408776	9077.23	35.5668	0.0073897	4.96065	0.0043083	1506.77	77.6858	0.00467776	0.00541247	4.6242	4.76292	5.08699
2014Q4	6.13522	0.00202399	9069.72	35.0835	0.00678217	4.96718	0.00193321	1500.78	77.2637	0.00453028	0.00476266	4.33699	4.71701	4.97585
2015Q1	6.15079	0.00205365	9082.43	34.6324	0.00617315	4.97486	9.93049e-05	1485.7	76.7449	0.00455078	0.00390067	3.9884	4.70828	4.85634
2015Q2	6.169	0.00488369	9082.52	34.1154	0.00495066	4.98011	0.00700253	1477.48	76.3605	0.00436168	0.00428799	4.12314	4.70892	4.8295
2015Q3	6.18643	0.00843664	9076.04	33.5785	0.00433716	4.98592	0.00408614	1471.68	76.0187	0.00437741	0.00441166	3.91764	4.63769	4.71608
2015Q4	6.20208	-0.00181063	9066.69	33.0256	0.00372215	4.99037	0.00303966	1466.39	75.707	0.00453162	0.00422272	3.77533	4.60811	4.61462
2016Q1	6.21722	0.0098739	9016.67	32.1851	0.00372215	4.99447	0.00241151	1462.02	75.6051	0.00465863	0.00370376	3.51826	4.61015	4.60436
2016Q2	6.23473	0.0046389	9021.15	31.6915	0.00372215	5.00228	0.00554586	1457.39	75.3177	0.00438637	0.00329351	3.81919	4.67213	4.66996
2016Q3	6.2524	0.00358862	9034.35	31.2674	0.00372215	5.00572	0.00421411	1454.59	75.0237	0.00418729	0.00274533	3.82496	4.68486	4.7131
2016Q4	6.26897	0.00324071	9058.93	30.9236	0.00372215	5.0123	0.00611388	1452.41	74.7049	0.00420638	0.00372688	3.89659	4.69675	4.81721
2017Q1	6.285	0.0030102	9127.12	30.7783	0.00372215	5.0206	0.00734482	1444.84	74.3548	0.00418813	0.00427097	3.984	4.7589	4.93345
2017Q2	6.30228	0.00523781	9166.7	30.553	0.00372215	5.02793	0.0020708	1444.86	74.0235	0.00426066	0.00402157	3.90636	4.72802	4.82467
2017Q3	6.31949	0.00402847	9205.43	30.3374	0.00372215	5.03631	0.00450353	1448.28	73.7061	0.00410074	0.00414515	3.95432	4.69356	4.91472
2017Q4	6.33542	0.00502217	9244.84	30.1461	0.00372215	5.04125	0.00569185	1454.14	73.3828	0.00413527	0.00432246	4.12049	4.68847	4.94118
2018Q1	6.35181	0.00712	9277.23	30.3123	0.00372215	5.04825	0.00811165	1476.7	73.1804	0.0043996	0.00476245	4.20277	4.764	5.00846
2018Q2	6.36894	0.00110464	9320.58	30.069	0.00372215	5.05506	0.00380538	1479.9	72.8319	0.00483186	0.0048291	4.31172	4.76278	5.00071
2018Q3	6.38439	0.00954504	9367.77	29.6897	0.00372215	5.0574	0.00750908	1480.03	72.4652	0.00530255	0.00478771	4.32103	4.72917	4.9314
2018Q4	6.39876	0.00364269	9418.46	29.199	0.00372215	5.06144	0.00419462	1475.96	72.0635	0.00579985	0.00485982	4.21625	4.69188	4.93174
2019Q1	6.4139	0.00414399	9490.88	28.237	0.00372215	5.06675	0.00203559	1470.38	71.5577	0.0058445	0.00417004	4.14679	4.70752	4.98152
2019Q2	6.42855	0.00887117	9539.78	27.7225	0.00372215	5.07217	0.00654041	1454.94	71.1447	0.00569945	0.0035785	4.23396	4.71555	5.04005
2019Q3	6.44255	0.0116962	9586.99	27.2153	0.00372215	5.07675	0.00408104	1434.47	70.7571	0.0051366	0.00253405	4.12638	4.65469	5.03017
2019Q4	6.45661	0.0164864	9631.16	26.7433	0.00372215	5.07687	0.00524611	1407.75	70.3828	0.00450432	0.00276192	4.14911	4.64714	4.9668

## Sheet: CHILE
date	y	Dp	Co2	ints	r	ys	Dps	Co2s	intss	rs	lrs	poil	pmat	pmetal
1979Q2	3.59052	0.0811924	20.9414	103.022	0.0914028	3.6435	0.0443768	1453.2	133.247	0.0317246	0.0253313	3.43354	4.14896	4.20017
1979Q3	3.62154	0.0984411	21.1862	102.103	0.0889829	3.65825	0.0454127	1449.28	132.064	0.0333749	0.0259252	3.57632	4.27287	4.19806
1979Q4	3.65256	0.072364	21.372	101.021	0.0949802	3.67777	0.0412556	1440.9	130.74	0.0345303	0.028227	3.69673	4.2201	4.30573
1980Q1	3.68358	0.0769044	20.9452	99.4006	0.104737	3.68806	0.0497529	1412	128.78	0.0363393	0.0310846	3.66166	4.31133	4.4313
1980Q2	3.68392	0.079491	20.9984	98.3481	0.0707777	3.68535	0.0437139	1400.96	127.32	0.0335626	0.0300674	3.64335	4.20753	4.28434
1980Q3	3.70897	0.0564376	21.0006	97.4102	0.0690031	3.68848	0.0375972	1392.31	125.841	0.0354275	0.0297734	3.55005	4.28988	4.27781
1980Q4	3.79289	0.0588709	21.0459	96.5007	0.0737866	3.69535	0.0447856	1385.59	124.403	0.0396315	0.0311016	3.67934	4.28417	4.19572
1981Q1	3.76597	0.054388	21.4281	95.3405	0.0929331	3.70483	0.046143	1387.91	122.568	0.0439967	0.0314758	3.6669	4.20484	4.13558
1981Q2	3.77339	0.0352664	21.2786	94.8745	0.0858483	3.71107	0.0445297	1382.77	121.319	0.0465498	0.03237	3.56132	4.18152	4.08299
1981Q3	3.80205	0.0190852	20.9051	94.7671	0.0822148	3.72132	0.0461684	1376.95	120.196	0.0505716	0.0339926	3.57197	4.12231	4.04908
1981Q4	3.74671	-0.00113671	20.3749	94.8912	0.0817101	3.7261	0.03881	1370.3	119.253	0.0465577	0.0336827	3.60504	4.10827	4.00455
1982Q1	3.67948	0.0201902	18.4788	95.6178	0.0823578	3.73161	0.0393195	1355.36	118.941	0.0462737	0.0321995	3.47438	4.13057	3.98791
1982Q2	3.63286	0.00430394	17.998	96.3807	0.0701196	3.74008	0.0378034	1351.1	118.14	0.0470546	0.0310601	3.53543	4.12355	3.89333
1982Q3	3.59376	0.0572408	17.7459	97.5447	0.10151	3.74424	0.0493169	1349.23	117.285	0.045889	0.0298652	3.51432	4.10781	3.87153
1982Q4	3.57224	0.0932108	17.7709	98.9533	0.137365	3.75233	0.044394	1349.78	116.411	0.0496695	0.0274826	3.51195	4.05718	3.86444
1983Q1	3.5942	0.0549711	18.6113	103.315	0.0715976	3.75989	0.0504556	1350.3	115.312	0.0515094	0.0259911	3.38075	4.05576	3.9794
1983Q2	3.60808	0.0612656	18.8722	104.397	0.0636313	3.77656	0.0479487	1357.88	114.459	0.0579411	0.0257582	3.39576	4.13916	4.08574
1983Q3	3.61725	0.0607873	19.1187	104.969	0.0557783	3.79286	0.0555549	1369.23	113.635	0.0589382	0.0267572	3.42658	4.22084	4.12733
1983Q4	3.63364	0.0421113	19.4003	104.814	0.055584	3.81105	0.0558625	1384.51	112.856	0.0598483	0.026565	3.37218	4.26196	4.0872
1984Q1	3.65143	0.0277683	19.7631	103.5	0.036291	3.83419	0.0557656	1425	112.444	0.0590682	0.0266564	3.39307	4.28207	4.06349
1984Q2	3.68489	0.0448507	19.9672	102.421	0.0403334	3.84959	0.0559288	1440.24	111.642	0.0593326	0.0278135	3.38714	4.32184	4.00183
1984Q3	3.68794	0.0359386	20.0893	101.227	0.0401561	3.8685	0.0578525	1450.75	110.774	0.0656943	0.0274938	3.33511	4.28416	3.89374
1984Q4	3.67535	0.0970963	20.1801	99.6754	0.117453	3.88364	0.0599041	1456.81	109.824	0.0665288	0.0259563	3.3161	4.21095	3.87954
1985Q1	3.68211	0.0324467	19.9821	96.4825	0.0716454	3.89744	0.0678575	1445.08	108.513	0.0714567	0.0256173	3.32372	4.06787	3.89018
1985Q2	3.69165	0.114756	19.9977	95.0002	0.0887359	3.90993	0.0741038	1448.01	107.565	0.07812	0.0246578	3.2968	4.11059	3.91169
1985Q3	3.70859	0.0594657	19.9979	94.0274	0.0636799	3.92396	0.0526007	1451.65	106.705	0.0521501	0.0236744	3.30635	4.10547	3.84638
1985Q4	3.71603	0.0292437	20.0227	93.3321	0.0529499	3.9392	0.0442309	1456.21	105.889	0.053352	0.0228554	3.34394	4.17151	3.80791
1986Q1	3.67901	0.0570241	19.825	94.4904	0.0503063	3.95019	0.0498326	1457.32	105.296	0.0551149	0.0208654	2.87913	4.17421	3.86766
1986Q2	3.70138	0.0340399	19.9043	94.021	0.0410111	3.96486	0.0213497	1465.68	104.595	0.0294004	0.0192506	2.55129	4.24125	3.8825
1986Q3	3.71768	0.037103	20.0319	93.5437	0.034868	3.97928	0.0268343	1476.4	103.979	0.0338787	0.0191037	2.51746	4.21312	3.86466
1986Q4	3.75945	0.0326768	20.236	92.8642	0.0478272	3.99132	0.034777	1489.62	103.366	0.0379274	0.0191839	2.68958	4.25422	3.86301
1987Q1	3.76427	0.0543139	20.1403	90.6959	0.0566976	4.00524	0.0543117	1508.12	102.896	0.060652	0.018893	2.88621	4.31948	3.91861
1987Q2	3.76136	0.051969	20.5932	90.3792	0.0573278	4.02182	0.0681113	1525.53	102.379	0.0710891	0.0197924	2.92767	4.47019	4.01306
1987Q3	3.78054	0.0481926	21.2207	90.6311	0.0470966	4.03886	0.0564629	1543.99	101.944	0.0522331	0.0212974	2.94992	4.54813	4.14914
1987Q4	3.80832	0.0459003	22.0432	91.3105	0.0640027	4.05546	0.0643418	1563.75	101.488	0.0592595	0.0217311	2.89361	4.58545	4.26423
1988Q1	3.82708	0.0270508	23.3297	94.5111	0.0272958	4.0674	0.0803311	1595.34	101.206	0.0736427	0.0202341	2.76179	4.56229	4.40532
1988Q2	3.81219	0.0285813	24.4071	95.4498	0.0366016	4.07942	0.0906765	1613.65	100.847	0.0814333	0.0206156	2.78577	4.62232	4.62957
1988Q3	3.86301	0.0191729	25.5325	96.2233	0.0244858	4.09083	0.121035	1628.52	100.547	0.093029	0.021538	2.67012	4.55098	4.50419
1988Q4	3.89406	0.0327701	26.7333	96.7546	0.0518822	4.10248	0.119448	1640.36	100.209	0.104367	0.0209935	2.59815	4.48927	4.55654
1989Q1	3.91921	0.0412702	28.7285	96.355	0.0440829	4.10725	0.109296	1638.93	99.8386	0.100095	0.0214962	2.86129	4.54686	4.57107
1989Q2	3.94976	0.0463185	29.7554	96.7465	0.0583791	4.11135	0.119761	1648.81	99.6617	0.145165	0.0221516	2.92485	4.57214	4.46939
1989Q3	3.96259	0.0510157	30.503	97.2656	0.0607365	4.11989	0.159975	1659.2	99.5828	0.124425	0.0214854	2.86413	4.64661	4.3714
1989Q4	3.96606	0.0525903	31.0137	97.8688	0.0806356	4.12984	0.121412	1670.45	99.5328	0.156011	0.0217158	2.96347	4.61599	4.31932
1990Q1	3.99734	0.061362	31.0721	100.231	0.0810397	4.14239	0.212028	1688.39	100.401	0.204269	0.0229922	2.98807	4.63457	4.23774
1990Q2	3.98361	0.0566656	31.1581	100.399	0.0783618	4.14327	0.119427	1699.17	100.286	0.0795662	0.0234774	2.77035	4.67062	4.29293
1990Q3	3.96824	0.064151	31.0338	100.101	0.0830862	4.15262	0.109949	1708.22	99.9529	0.0778768	0.0238424	3.27351	4.6263	4.39422
1990Q4	3.98925	0.0711801	30.7466	99.2913	0.0961398	4.15977	0.0730205	1715.54	99.3651	0.0816675	0.0237561	3.48215	4.57461	4.29576
1991Q1	4.02144	0.0248237	29.0911	96.4264	0.0248406	4.16792	0.0728516	1715.14	98.0367	0.0687359	0.0227219	3.03442	4.52954	4.22365
1991Q2	4.05352	0.0540295	28.8766	95.1939	0.0624691	4.18074	0.0458403	1722.17	97.3276	0.0550239	0.0225616	2.93354	4.59201	4.15647
1991Q3	4.05826	0.046888	28.8793	94.0976	0.0551584	4.19198	0.0487576	1730.25	96.6274	0.0577709	0.022442	2.98922	4.54331	4.10953
1991Q4	4.11183	0.0401301	29.1594	93.1019	0.0575265	4.20087	0.0591845	1738.84	95.9286	0.0831828	0.0215468	3.02065	4.50042	4.06563
1992Q1	4.14392	0.0312206	30.3623	92.5939	0.0273182	4.21954	0.0643631	1747.69	95.2299	0.0766389	0.0210043	2.90146	4.46974	4.0949
1992Q2	4.15705	0.0292047	30.8461	91.6794	0.0393222	4.23216	0.0612771	1759.29	94.6694	0.068591	0.0210954	3.00183	4.5508	4.12876
1992Q3	4.19352	0.0312711	31.2246	90.7597	0.0456429	4.24464	0.0602441	1772.95	94.1519	0.0730749	0.0201345	3.00262	4.53399	4.1614
1992Q4	4.21321	0.03436	31.5683	89.824	0.0549244	4.25904	0.0666467	1787.63	93.6833	0.07493	0.0193688	2.95424	4.56011	4.05687
1993Q1	4.22626	0.0226354	31.1113	87.9878	0.0210546	4.27044	0.0727373	1812.15	93.5833	0.07624	0.0180901	2.90053	4.59908	4.03882
1993Q2	4.2344	0.0330362	31.5975	87.364	0.0472277	4.28291	0.0776459	1828.01	93.1608	0.080237	0.0173769	2.90396	4.691	3.96555
1993Q3	4.25854	0.0305259	32.2239	87.0613	0.050054	4.29744	0.0800166	1843.53	92.6808	0.0869257	0.0164348	2.80288	4.67971	3.9583
1993Q4	4.25709	0.0341906	33.0692	87.0712	0.0480955	4.312	0.0865838	1857.27	92.1504	0.0932669	0.0156251	2.71248	4.66861	3.8938
1994Q1	4.28066	0.02789	34.6042	88.9765	0.0323693	4.32718	0.102806	1869.32	91.2271	0.0998629	0.0160913	2.63596	4.67389	3.99173
1994Q2	4.29513	0.0259033	35.6021	89.0699	0.0427309	4.33979	0.101278	1882.96	90.766	0.108184	0.017926	2.77585	4.77563	4.05964
1994Q3	4.30752	0.01849	36.4792	88.93	0.0363279	4.34966	0.056751	1897.88	90.4028	0.0296882	0.0190567	2.81999	4.78881	4.1596
1994Q4	4.31435	0.0127603	37.3123	88.4854	0.0291641	4.35841	0.0241391	1912.56	90.1413	0.0274126	0.0199836	2.80508	4.78162	4.3086
1995Q1	4.37344	0.0237014	37.3534	86.5256	0.0278853	4.37232	0.0226384	1935.78	90.3241	0.0305201	0.0199139	2.82704	4.82564	4.36152
1995Q2	4.39227	0.0189042	38.3562	86.1469	0.0307387	4.37992	0.0226007	1949.33	90.1334	0.0322087	0.0182352	2.89805	4.86276	4.31728
1995Q3	4.4149	0.0244396	39.4855	86.1646	0.0415904	4.3922	0.0176751	1961.83	89.9075	0.0285173	0.0172312	2.78449	4.74639	4.35032
1995Q4	4.42087	0.0150106	40.8044	86.4237	0.028228	4.39936	0.014183	1971.86	89.6495	0.0271364	0.0159519	2.8325	4.71035	4.29235
1996Q1	4.43729	0.0166266	42.5338	87.9435	0.027094	4.41232	0.0169263	1975	89.4825	0.0246818	0.0158224	2.92573	4.6967	4.25429
1996Q2	4.47242	0.0238407	44.1758	88.5649	0.0399551	4.42336	0.0167667	1984.63	89.104	0.0220764	0.0165072	2.96903	4.74451	4.23736
1996Q3	4.47817	0.0102771	45.8074	89.3739	0.0279748	4.43708	0.011266	1996.34	88.6353	0.0208783	0.0164574	3.02173	4.78663	4.13949
1996Q4	4.49942	0.0129205	47.4804	90.1633	0.031254	4.45194	0.00943473	2008.79	88.0855	0.0204253	0.0152753	3.14284	4.77683	4.14569
1997Q1	4.48884	0.0197365	50.247	92.1937	0.0317389	4.4611	0.00966291	2032.28	87.0628	0.0193376	0.0151757	3.05312	4.77684	4.23674
1997Q2	4.53137	0.0106277	51.7164	92.7128	0.022719	4.47679	0.00803936	2044.36	86.4892	0.0188666	0.0152736	2.89399	4.7422	4.24019
1997Q3	4.54903	0.0129508	52.7207	93.1024	0.0266	4.48174	0.0071808	2055.61	85.9776	0.0191126	0.0145061	2.91907	4.68804	4.23841
1997Q4	4.57377	0.0181782	53.307	93.1018	0.0323034	4.49849	0.00482184	2064.73	85.5381	0.0209669	0.0143055	2.92925	4.64601	4.15267
1998Q1	4.55947	0.0123655	52.1023	91.4318	0.0285255	4.49531	0.00914981	2077.77	85.2452	0.0214253	0.0142684	2.64456	4.56179	4.07324
1998Q2	4.58606	0.00830242	52.6222	91.5111	0.0303478	4.50296	0.00532918	2082.29	84.8982	0.0198462	0.0139137	2.58718	4.59297	4.03816
1998Q3	4.58019	0.0111135	53.2497	92.201	0.043999	4.51124	0.00398312	2084.87	84.5844	0.0197981	0.0125174	2.51903	4.54016	3.99794
1998Q4	4.54641	0.0115606	54.0303	93.2213	0.0358807	4.52695	0.00408794	2084.37	84.305	0.0191976	0.010781	2.40651	4.47499	3.95602
1999Q1	4.53785	0.00659774	56.6832	97.7581	0.0206944	4.53168	0.0023683	2062.94	84.2961	0.0188508	0.0110571	2.40872	4.50767	3.90422
1999Q2	4.54448	0.00870535	57.287	98.4535	0.02438	4.54161	0.00339427	2064.61	83.9835	0.0154935	0.0115084	2.72952	4.5039	3.96896
1999Q3	4.56875	0.00475015	57.2882	98.6769	0.0160565	4.55383	0.00576794	2072.36	83.6205	0.0142834	0.0128549	3.01115	4.53907	4.06304
1999Q4	4.59147	0.00424307	56.7298	98.1123	0.0209244	4.57323	0.00684824	2085.53	83.1942	0.0139487	0.013489	3.17991	4.58817	4.108
2000Q1	4.59292	0.0139894	54.1392	95.6814	0.0232511	4.5885	0.00700811	2124.67	82.5346	0.0138335	0.0138991	3.28208	4.5844	4.17693
2000Q2	4.59427	0.0123899	53.3477	94.3604	0.0236381	4.60247	0.0030023	2140.11	82.0627	0.0140608	0.0134216	3.28897	4.60103	4.11601
2000Q3	4.61031	0.0079698	52.5988	93.2275	0.0179483	4.60987	0.00850644	2153.41	81.6264	0.0142082	0.0129873	3.41907	4.58557	4.14823
2000Q4	4.62219	0.0105711	51.8986	91.9577	0.0231296	4.61912	0.00680578	2164.31	81.2037	0.014671	0.0123985	3.40782	4.58531	4.11077
2001Q1	4.63123	0.00976867	51.4123	90.2448	0.0124989	4.63009	0.00570099	2164.78	80.7056	0.0136333	0.011248	3.26761	4.59815	4.11245
2001Q2	4.64078	0.00773955	51.0963	89.1965	0.0187459	4.6348	0.00639244	2173.36	80.3651	0.0130284	0.0118004	3.31957	4.65053	4.07223
2001Q3	4.63671	0.00725294	50.8419	88.6666	0.0133773	4.63767	0.00385711	2183.07	80.1122	0.0133193	0.0112065	3.25336	4.51968	3.9816
2001Q4	4.64457	0.00544718	50.6385	88.3388	0.0153522	4.64348	0.00255544	2193.6	79.9198	0.0117333	0.0108814	3.00503	4.43654	3.94519
2002Q1	4.64693	0.00405329	50.6805	89.9606	0.0130769	4.65236	0.00492148	2188.35	79.9292	0.0102859	0.0115653	3.064	4.46323	4.0002
2002Q2	4.65396	0.00497526	50.8436	89.6768	0.0100855	4.66842	0.0114126	2206.62	79.8262	0.0139168	0.011635	3.23855	4.53943	4.0069
2002Q3	4.66098	0.00815953	51.086	89.4027	0.00719545	4.68075	0.00872019	2232.55	79.7738	0.0139329	0.0102118	3.28435	4.60294	3.97364
2002Q4	4.67791	0.0120151	51.3798	88.8527	0.00690379	4.68992	0.00936079	2266	79.7415	0.011636	0.0096284	3.28014	4.59766	3.99848
2003Q1	4.68736	0.0127385	51.7942	87.6505	0.00649003	4.69989	0.0119992	2317.78	79.8446	0.0116651	0.00896683	3.42689	4.55769	4.05504
2003Q2	4.69488	0.00351871	52.4921	86.958	0.00670105	4.70752	0.00314871	2361.34	79.8279	0.0108839	0.00834962	3.25007	4.5278	4.04921
2003Q3	4.70376	-0.0023876	53.3546	86.5537	0.00709827	4.7287	0.003562	2407.69	79.8319	0.00912436	0.00932906	3.3416	4.55594	4.10096
2003Q4	4.7078	-0.00329924	54.3645	86.2596	0.00670105	4.74208	0.0102237	2456.99	79.8226	0.00824453	0.00967097	3.37151	4.59076	4.21042
2004Q1	4.73668	0.00324424	56.9189	86.8244	0.00449272	4.76069	0.00797751	2522.24	80.086	0.00771535	0.00935191	3.44144	4.60669	4.37315
2004Q2	4.75784	0.00742544	57.861	86.4748	0.00428801	4.77523	0.00943407	2572.07	79.9597	0.00778066	0.0100754	3.56153	4.5966	4.37327
2004Q3	4.78075	0.00618192	58.4758	86.1184	0.00449272	4.79163	0.00818842	2619.3	79.7563	0.00812131	0.00954775	3.70733	4.61299	4.40145
2004Q4	4.79578	0.00540586	58.7466	85.6863	0.00589658	4.80404	0.00513554	2664.29	79.4457	0.00884586	0.00891263	3.80057	4.57556	4.46193
2005Q1	4.8079	0.00428678	57.7048	84.9157	0.00719545	4.81769	0.00810805	2706.45	78.8685	0.00932174	0.00902793	3.86812	4.59446	4.5666
2005Q2	4.82407	0.0121052	57.8172	84.3299	0.00938014	4.83397	0.00578623	2746.84	78.4118	0.00975109	0.00855973	3.96614	4.59679	4.56821
2005Q3	4.84505	0.00995211	58.0628	83.8307	0.00958072	4.84774	0.00727876	2784.76	77.9378	0.0100539	0.00866665	4.12434	4.61307	4.59282
2005Q4	4.85498	0.0107327	58.4334	83.398	0.01238	4.8653	0.0076256	2820.25	77.4309	0.0103178	0.00928113	4.05639	4.61618	4.68804
2006Q1	4.86754	0.00726537	58.6234	82.8995	0.0117766	4.88395	0.00621121	2845.91	76.7841	0.0105983	0.0094305	4.13762	4.64505	4.84933
2006Q2	4.87962	0.0101971	59.3709	82.475	0.0122769	4.89765	0.00768756	2879.87	76.247	0.0106934	0.0103514	4.2543	4.69063	5.05735
2006Q3	4.89318	0.00563165	60.3796	82.1392	0.0127683	4.91109	0.00532446	2914.73	75.7263	0.0111226	0.0100477	4.25666	4.70737	5.10568
2006Q4	4.91412	-0.00111469	61.6419	81.9061	0.0129662	4.9298	0.00684228	2949.63	75.2283	0.011092	0.00966835	4.10497	4.71098	5.16478
2007Q1	4.93149	0.0115795	64.3551	82.1606	0.0125782	4.95226	0.00754536	3006.65	74.6441	0.0113904	0.00994182	4.07088	4.76347	5.17152
2007Q2	4.93537	0.0126461	65.6135	81.7604	0.0128792	4.96721	0.0105927	3034.51	74.1923	0.0114459	0.0104644	4.22889	4.76565	5.30609
2007Q3	4.93187	0.0237174	66.6307	81.2144	0.013969	4.9794	0.010159	3054.77	73.7749	0.0118216	0.0104689	4.31275	4.69526	5.2137
2007Q4	4.94869	0.0221176	67.4234	80.5607	0.015164	4.99673	0.0136544	3066.2	73.4167	0.0116537	0.00998559	4.48497	4.72447	5.14594
2008Q1	4.96233	0.017748	67.8272	78.7567	0.015861	5.00829	0.01441	3043.8	73.1151	0.0109207	0.00911312	4.56897	4.7558	5.24754
2008Q2	4.97662	0.0215427	68.1122	78.065	0.0164547	5.02001	0.0119057	3050.15	72.8184	0.0111179	0.00971091	4.81141	4.77205	5.25694
2008Q3	4.97464	0.0286451	68.1256	77.5239	0.0188464	5.02714	0.00888017	3058.96	72.5361	0.0115885	0.00978595	4.76061	4.77608	5.16869
2008Q4	4.95923	0.0150719	67.9592	77.2332	0.021024	5.01371	-0.00627906	3069.04	72.3034	0.00921527	0.00857581	4.04549	4.60926	4.77386
2009Q1	4.94289	-0.011769	65.734	77.3	0.012602	4.99552	-0.000273111	3062.64	71.9417	0.00751302	0.00759372	3.821	4.45541	4.67919
2009Q2	4.9466	-0.00177909	65.6799	77.1364	0.00429621	5.01052	0.00387686	3086.05	71.7937	0.00637346	0.00831952	4.0898	4.44738	4.7925
2009Q3	4.96633	-0.00632017	65.9278	76.9029	0.0015949	5.02924	0.0069098	3119.24	71.6977	0.00577057	0.00847134	4.23354	4.58621	5.0164
2009Q4	4.9756	0.00165471	66.6921	76.779	0.0015949	5.04753	0.0084632	3161.99	71.6891	0.00560187	0.00832938	4.32473	4.66438	5.11781
2010Q1	4.9729	0.0075583	68.0593	75.8482	0.00149552	5.06535	0.00749375	3249.41	72.2008	0.00555059	0.00850604	4.34659	4.74467	5.25297
2010Q2	5.00954	0.00786282	69.3122	75.8801	0.00189282	5.08341	0.00524232	3299.43	72.1145	0.00579976	0.00802667	4.37501	4.80737	5.30213
2010Q3	5.03166	0.00501001	70.5511	75.998	0.00530172	5.09618	0.00692067	3344.58	71.8739	0.00629377	0.00700015	4.34296	4.81179	5.26377
2010Q4	5.04656	0.00377806	72.1104	76.4568	0.00858425	5.10791	0.0127972	3385.42	71.5148	0.00675623	0.0071668	4.46917	4.94236	5.41242
2011Q1	5.06053	0.0100221	74.0409	76.9029	0.00978114	5.12043	0.0117169	3429.92	70.4247	0.00716632	0.00829936	4.65553	5.08508	5.51601
2011Q2	5.06559	0.0117297	75.5367	77.6481	0.0130769	5.13103	0.0115844	3461.65	69.9919	0.00767352	0.007943	4.76326	5.1035	5.48792
2011Q3	5.07159	0.00617482	76.6508	78.3849	0.0140636	5.14383	0.00805573	3485.56	69.608	0.00799974	0.00675961	4.71985	5.03024	5.45127
2011Q4	5.09819	0.0118971	77.797	79.4074	0.0145594	5.15276	0.00590157	3502.44	69.3117	0.0082615	0.00638569	4.69098	4.90421	5.27519
2012Q1	5.10025	0.0101471	77.5073	81.1088	0.0136694	5.1581	0.00797852	3483.41	69.1872	0.00759749	0.00613062	4.77328	4.90957	5.32474
2012Q2	5.12063	0.00181298	78.5389	81.9603	0.0143549	5.16501	0.00553901	3500.25	68.9611	0.00719226	0.00574844	4.69009	4.91727	5.26874
2012Q3	5.1358	0.00269503	79.4134	82.4038	0.0138666	5.1733	0.00636326	3521.8	68.7085	0.0067728	0.00521583	4.69534	4.88177	5.18471
2012Q4	5.1447	0.00715996	80.5525	82.7165	0.0143627	5.18184	0.00778871	3547.83	68.4748	0.0066312	0.00502079	4.70087	4.88322	5.22622
2013Q1	5.15687	0.00265277	82.8288	83.0336	0.0133694	5.18634	0.00630984	3616.61	68.2404	0.0065681	0.00520313	4.72386	4.89144	5.29525
2013Q2	5.17435	0.000365614	83.445	82.5092	0.0122769	5.19676	0.00538368	3640.05	67.9836	0.00664022	0.00509722	4.63157	4.88935	5.17045
2013Q3	5.1838	0.0104433	83.2048	81.315	0.0128633	5.20697	0.00916473	3654.69	67.6716	0.00695163	0.00623057	4.7039	4.84348	5.17447
2013Q4	5.18686	0.00926128	82.5186	79.6853	0.0118799	5.215	0.00884858	3659.16	67.3475	0.00712676	0.00616678	4.69424	4.84484	5.18434
2014Q1	5.18403	0.0136481	77.4712	74.3355	0.0105812	5.22223	0.00925633	3635.69	66.8834	0.00765459	0.00597558	4.68464	4.84448	5.1372
2014Q2	5.18978	0.0158551	76.8184	72.7123	0.00987728	5.22804	0.0101862	3631.05	66.5379	0.00775041	0.00549178	4.69871	4.82792	5.10325
2014Q3	5.19439	0.00879688	76.5846	71.5531	0.00918743	5.23675	0.00718966	3625.89	66.1705	0.00745615	0.00491443	4.6242	4.76292	5.08699
2014Q4	5.20387	0.0153032	77.114	71.0592	0.00879352	5.24534	0.00452311	3618.49	65.8157	0.0072856	0.0042734	4.33699	4.71701	4.97585
2015Q1	5.20687	0.00305648	79.1388	71.6968	0.00828615	5.25388	0.00338915	3608.35	65.4104	0.00726037	0.00341334	3.9884	4.70828	4.85634
2015Q2	5.21411	0.0135821	80.4116	71.9957	0.00859231	5.26168	0.00902263	3600.73	65.0669	0.00695628	0.00381411	4.12314	4.70892	4.8295
2015Q3	5.2168	0.0141762	81.5519	72.4054	0.00898653	5.26866	0.00801354	3593.52	64.7144	0.00693212	0.00396175	3.91764	4.63769	4.71608
2015Q4	5.2254	0.00956603	82.8947	73.1307	0.00958072	5.27431	0.00515511	3585.84	64.3747	0.00707651	0.00373748	3.77533	4.60811	4.61462
2016Q1	5.23618	0.00838955	84.5472	74.8386	0.00968496	5.27953	0.00899037	3567.97	64.0225	0.00747058	0.00316327	3.51826	4.61015	4.60436
2016Q2	5.22846	0.00879805	85.7603	75.595	0.00927577	5.28887	0.0106702	3564.45	63.6998	0.00740177	0.0027768	3.81919	4.67213	4.66996
2016Q3	5.23446	0.00751407	86.5179	76.0257	0.00927577	5.29511	0.00680512	3564.98	63.3742	0.00701427	0.0022613	3.82496	4.68486	4.7131
2016Q4	5.23388	0.00337655	87.1616	76.3421	0.0091794	5.30321	0.00750697	3569.02	63.0563	0.00676247	0.0032579	3.89659	4.69675	4.81721
2017Q1	5.23201	0.00760567	86.5984	75.9634	0.00839093	5.31381	0.00790267	3580	62.7062	0.00657312	0.00386416	3.984	4.7589	4.93345
2017Q2	5.23344	0.00401577	86.9778	75.9925	0.00719545	5.32292	0.00513798	3590.01	62.4169	0.00641868	0.00359881	3.90636	4.72802	4.82467
2017Q3	5.25275	0.00158782	87.1125	75.8113	0.00669294	5.33262	0.00657845	3602.9	62.1382	0.00624223	0.00368847	3.95432	4.69356	4.91472
2017Q4	5.25973	0.00685028	87.2988	75.5902	0.00669294	5.34079	0.00762944	3618.09	61.8731	0.00612906	0.00382375	4.12049	4.68847	4.94118
2018Q1	5.27619	0.00734218	87.1493	74.7324	0.00669294	5.34974	0.00944775	3645.96	61.7594	0.00630306	0.00436851	4.20277	4.764	5.00846
2018Q2	5.28498	0.00540903	87.1895	74.4729	0.00639257	5.35649	0.0062151	3660.05	61.4839	0.00669929	0.00445298	4.31172	4.76278	5.00071
2018Q3	5.28018	0.00827949	86.9674	74.1839	0.00658744	5.36201	0.0125939	3672.69	61.1661	0.00777832	0.00443703	4.32103	4.72917	4.9314
2018Q4	5.29185	0.00626585	86.6718	73.961	0.00700105	5.36729	0.00874262	3682.66	60.809	0.00884852	0.00455038	4.21625	4.69188	4.93174
2019Q1	5.2907	0.00272112	86.0894	73.7568	0.00709827	5.3753	0.006939	3697.94	60.2975	0.00843371	0.00384706	4.14679	4.70752	4.98152
2019Q2	5.30218	0.00859479	85.524	73.6138	0.00709017	5.38236	0.0108054	3697.51	59.9304	0.00891332	0.00324913	4.23396	4.71555	5.04005
2019Q3	5.31328	0.00692575	84.6923	73.4515	0.00580703	5.38858	0.00936289	3692.2	59.5702	0.00878634	0.00214586	4.12638	4.65469	5.03017
2019Q4	5.27042	0.00961897	83.6717	73.2809	0.00504051	5.39191	0.012118	3680.45	59.2226	0.00786192	0.00234964	4.14911	4.64714	4.9668

## Sheet: EURO
date	y	Dp	Co2	ints	r	lr	ys	Dps	Co2s	intss	rs	lrs	poil	pmat	pmetal
1979Q2	4.15087	0.0228662	548.21	120.779	0.020944	0.0233848	3.76816	0.0325924	1215.03	125.474	0.0225742	0.0230093	3.43354	4.14896	4.20017
1979Q3	4.15618	0.025389	548.471	120.32	0.0229837	0.02429	3.77606	0.0442154	1211.15	124.44	0.0238834	0.0234429	3.57632	4.27287	4.19806
1979Q4	4.16668	0.027161	546.294	119.616	0.025682	0.0254553	3.79006	0.034768	1203.19	123.244	0.0259455	0.0260546	3.69673	4.2201	4.30573
1980Q1	4.17669	0.0323956	535.494	117.645	0.0276041	0.0276358	3.79862	0.046015	1175.72	121.359	0.0281174	0.0279852	3.66166	4.31133	4.4313
1980Q2	4.17094	0.0247535	530.533	116.712	0.0299449	0.0284002	3.79291	0.0405243	1165.58	120.06	0.02678	0.0269122	3.64335	4.20753	4.28434
1980Q3	4.16734	0.0250067	525.375	115.709	0.0281323	0.0279807	3.79848	0.0288657	1157.72	118.848	0.0264134	0.0267209	3.55005	4.28988	4.27781
1980Q4	4.16771	0.0264745	520.206	114.783	0.0286634	0.0293825	3.80497	0.0316158	1151.81	117.702	0.0288505	0.0277352	3.67934	4.28417	4.19572
1981Q1	4.16967	0.0299019	513.336	113.91	0.0293653	0.0306673	3.81363	0.0325887	1155.59	116.418	0.030207	0.0286688	3.6669	4.20484	4.13558
1981Q2	4.17436	0.0268368	508.193	112.999	0.0343721	0.0330547	3.81959	0.0302742	1151.05	115.501	0.0304873	0.0295674	3.56132	4.18152	4.08299
1981Q3	4.17618	0.0261829	503.056	111.949	0.036243	0.0346376	3.83132	0.0332723	1145.6	114.764	0.0353822	0.0312082	3.57197	4.12231	4.04908
1981Q4	4.17766	0.0272721	498.233	110.884	0.0343802	0.0339884	3.83332	0.0247025	1139.11	114.192	0.0342414	0.0310129	3.60504	4.10827	4.00455
1982Q1	4.18147	0.0232237	491.511	108.882	0.0321374	0.0331733	3.83423	0.0244459	1124.43	114.459	0.0339775	0.0299318	3.47438	4.13057	3.98791
1982Q2	4.18227	0.0234551	487.865	108.048	0.0326702	0.0324738	3.84174	0.0233227	1119.59	113.964	0.0341069	0.0288529	3.53543	4.12355	3.89333
1982Q3	4.17774	0.0210446	484.933	107.402	0.0299871	0.0320752	3.84279	0.0280206	1116.79	113.395	0.0327006	0.0272398	3.51432	4.10781	3.87153
1982Q4	4.17892	0.0205144	483.023	107.038	0.029441	0.0307277	3.84814	0.0238281	1116.04	112.74	0.0326663	0.0245486	3.51195	4.05718	3.86444
1983Q1	4.18546	0.0186018	482.771	107.173	0.0269705	0.0292814	3.85682	0.0231163	1116.06	111.784	0.0328123	0.0243125	3.38075	4.05576	3.9794
1983Q2	4.19371	0.0174682	482.364	107.186	0.0266124	0.0292143	3.87251	0.0235276	1120.83	111.058	0.0356061	0.0236993	3.39576	4.13916	4.08574
1983Q3	4.19797	0.0180082	482.247	107.248	0.0270021	0.0294997	3.88748	0.0277219	1128.44	110.363	0.034673	0.0246415	3.42658	4.22084	4.12733
1983Q4	4.2076	0.0189076	482.651	107.459	0.0264613	0.029347	3.90535	0.0278426	1139.1	109.688	0.0343876	0.0242839	3.37218	4.26196	4.0872
1984Q1	4.21543	0.0165329	485.463	107.927	0.0250845	0.0283931	3.92605	0.0262184	1167.03	108.943	0.0354672	0.0246703	3.39307	4.28207	4.06349
1984Q2	4.21067	0.0141342	486.221	108.237	0.0238296	0.028193	3.9363	0.0283956	1178.24	108.355	0.0356385	0.0258642	3.38714	4.32184	4.00183
1984Q3	4.22129	0.0119706	486.674	108.473	0.02357	0.0275741	3.95007	0.0282781	1186.52	107.86	0.0392643	0.0260711	3.33511	4.28416	3.89374
1984Q4	4.22446	0.0138316	486.823	108.739	0.0232273	0.0257695	3.96227	0.0272534	1192.12	107.432	0.0386098	0.0249577	3.3161	4.21095	3.87954
1985Q1	4.22796	0.0152451	486.441	109.141	0.0225134	0.0246675	3.97536	0.0307071	1187.91	107.392	0.0410243	0.0253878	3.32372	4.06787	3.89018
1985Q2	4.23742	0.0141773	486.378	109.256	0.0226265	0.0244006	3.98683	0.0348543	1191.17	107.011	0.0421943	0.0246589	3.2968	4.11059	3.91169
1985Q3	4.24591	0.00645152	486.351	109.184	0.0213772	0.0239679	3.99775	0.0241342	1194.46	106.633	0.035319	0.0239439	3.30635	4.10547	3.84638
1985Q4	4.25207	0.00967941	486.227	109.036	0.0198331	0.0231416	4.01014	0.0255401	1197.93	106.215	0.0358296	0.0235674	3.34394	4.17151	3.80791
1986Q1	4.25168	0.00709042	486.152	108.032	0.0198765	0.0221679	4.02	0.0263185	1196.29	105.837	0.0367535	0.0220958	2.87913	4.17421	3.86766
1986Q2	4.26271	0.0048734	486.013	107.816	0.0187469	0.0196698	4.03172	0.0111744	1202.19	105.371	0.0260851	0.0202518	2.55129	4.24125	3.8825
1986Q3	4.27159	0.00457114	485.96	107.617	0.0181083	0.0192738	4.04271	0.0180453	1210.17	104.93	0.0264784	0.0204108	2.51746	4.21312	3.86466
1986Q4	4.27666	0.00476262	485.81	107.537	0.0181043	0.0192774	4.05417	0.0230653	1220.27	104.44	0.0275618	0.0211245	2.68958	4.25422	3.86301
1987Q1	4.26988	0.00725445	485.871	107.981	0.0183197	0.0191656	4.06383	0.0293035	1235.52	103.962	0.0364188	0.0205172	2.88621	4.31948	3.91861
1987Q2	4.28717	0.00686763	485.671	107.802	0.0191666	0.0198769	4.07985	0.0338753	1248.74	103.464	0.0394784	0.0206418	2.92767	4.47019	4.01306
1987Q3	4.29479	0.00632379	485.484	107.408	0.0184359	0.0214869	4.09575	0.0299458	1262.69	103.009	0.0317914	0.021856	2.94992	4.54813	4.14914
1987Q4	4.30741	0.00628191	485.186	106.893	0.0183689	0.0218513	4.11215	0.0337893	1277.52	102.518	0.034468	0.0218672	2.89361	4.58545	4.26423
1988Q1	4.31289	0.00532906	484.172	105.443	0.016696	0.0202168	4.12338	0.0435356	1301	101.983	0.0390415	0.0210802	2.76179	4.56229	4.40532
1988Q2	4.32232	0.00803285	484.044	104.831	0.0161674	0.0201451	4.13492	0.0439386	1314.33	101.563	0.0406408	0.0212742	2.78577	4.62232	4.62957
1988Q3	4.3337	0.00877621	484.099	104.244	0.0178525	0.0206263	4.14774	0.0527069	1325.04	101.222	0.0458969	0.022037	2.67012	4.55098	4.50419
1988Q4	4.34342	0.00864992	484.348	103.775	0.0189658	0.0205443	4.16171	0.0510771	1333.36	100.886	0.0525298	0.0216616	2.59815	4.48927	4.55654
1989Q1	4.3553	0.0109953	484.053	103.651	0.0208297	0.0218331	4.16604	0.0470532	1331.81	100.703	0.0499302	0.0217571	2.86129	4.54686	4.57107
1989Q2	4.35998	0.0122235	485.021	103.181	0.021712	0.0223487	4.17302	0.0448732	1338.19	100.485	0.0578854	0.0222979	2.92485	4.57214	4.46939
1989Q3	4.36708	0.00770559	486.428	102.601	0.022854	0.0224253	4.1798	0.0532454	1344.76	100.315	0.0593943	0.0217039	2.86413	4.64661	4.3714
1989Q4	4.37914	0.0107423	488.304	102.001	0.0245485	0.0237225	4.18815	0.0496708	1351.77	100.139	0.0718819	0.0220995	2.96347	4.61599	4.31932
1990Q1	4.39391	0.0109218	494.084	100.643	0.0247905	0.0254457	4.20319	0.0775136	1362.34	100.111	0.0843245	0.0236888	2.98807	4.63457	4.23774
1990Q2	4.39879	0.00883857	495.623	100.12	0.0241177	0.0254719	4.209	0.0505467	1368.88	100.029	0.0411494	0.024479	2.77035	4.67062	4.29293
1990Q3	4.40724	0.0101188	496.257	99.717	0.0241897	0.0256534	4.21142	0.0392725	1374.32	99.9694	0.0434249	0.0243295	3.27351	4.6263	4.39422
1990Q4	4.41177	0.0127486	495.967	99.5164	0.0248137	0.0258337	4.21716	0.037783	1378.77	99.8908	0.0464439	0.0238045	3.48215	4.57461	4.29576
1991Q1	4.41936	0.0106824	493.475	100.108	0.0251392	0.02498	4.22053	0.0350199	1377.43	100.185	0.0407741	0.0222569	3.03442	4.52954	4.22365
1991Q2	4.426	0.00972057	492.061	99.9264	0.0239911	0.0237984	4.22656	0.0271884	1382	100.077	0.0356522	0.0221556	2.93354	4.59201	4.15647
1991Q3	4.42862	0.0133534	490.242	99.5855	0.0243358	0.0240436	4.23463	0.0290823	1387.5	99.8769	0.0386275	0.0217813	2.98922	4.54331	4.10953
1991Q4	4.43422	0.0137283	487.989	99.1601	0.0245717	0.0235368	4.24161	0.0328368	1393.7	99.5544	0.0478091	0.0210384	3.02065	4.50042	4.06563
1992Q1	4.44603	0.0102134	483.778	97.7467	0.025129	0.0227268	4.25654	0.0349506	1401.16	98.8783	0.045298	0.0206788	2.90146	4.46974	4.0949
1992Q2	4.4426	0.0100788	481.594	97.3455	0.0257297	0.0229961	4.26423	0.0303778	1409.55	98.5433	0.0421068	0.0206125	3.00183	4.5508	4.12876
1992Q3	4.44164	0.00596176	479.576	97.0837	0.0272509	0.0238873	4.27525	0.0308443	1419.18	98.2442	0.0437268	0.0198392	3.00262	4.53399	4.1614
1992Q4	4.43848	0.00749678	477.774	97.0283	0.026173	0.0228021	4.28488	0.0352829	1429.43	97.9601	0.0429937	0.0189176	2.95424	4.56011	4.05687
1993Q1	4.43142	0.0127769	476.201	97.8602	0.0247967	0.0212235	4.29473	0.036487	1446.09	97.9923	0.0414391	0.0176034	2.90053	4.59908	4.03882
1993Q2	4.43111	0.00939484	475.072	97.7956	0.0215251	0.0202082	4.30732	0.0399369	1456.99	97.7317	0.0429995	0.0170417	2.90396	4.691	3.96555
1993Q3	4.43445	0.00708008	473.945	97.534	0.019171	0.0180575	4.32019	0.0408061	1467.59	97.4178	0.0455312	0.0158229	2.80288	4.67971	3.9583
1993Q4	4.43864	0.00668778	472.992	97.1415	0.0174641	0.0165344	4.3325	0.0426199	1476.89	97.0329	0.0473493	0.0150364	2.71248	4.66861	3.8938
1994Q1	4.44649	0.00834912	471.474	95.4254	0.0164034	0.0165664	4.34496	0.0503475	1485.18	96.5428	0.0507803	0.0155458	2.63596	4.67389	3.99173
1994Q2	4.45208	0.00684861	471.388	95.1021	0.015336	0.0185467	4.35171	0.0570838	1494.3	96.1244	0.0569317	0.0181579	2.77585	4.77563	4.05964
1994Q3	4.45908	0.00662539	471.471	94.9823	0.0154648	0.0205163	4.36366	0.0342262	1504.23	95.6909	0.0254594	0.0194482	2.81999	4.78881	4.1596
1994Q4	4.4666	0.00587095	472.025	95.1277	0.0157706	0.0214749	4.37212	0.023681	1513.85	95.2268	0.02521	0.0198352	2.80508	4.78162	4.3086
1995Q1	4.47419	0.00791175	473.487	96.036	0.0169809	0.0218193	4.38309	0.0237582	1527.12	94.5788	0.0278841	0.0195364	2.82704	4.82564	4.36152
1995Q2	4.47874	0.00794674	474.807	96.4163	0.0173309	0.0208035	4.39272	0.0212621	1536.69	94.1944	0.0279202	0.0182373	2.89805	4.86276	4.31728
1995Q3	4.48033	0.00491717	475.915	96.7517	0.0160829	0.0198297	4.40589	0.0178986	1546.4	93.8788	0.0260801	0.0174032	2.78449	4.74639	4.35032
1995Q4	4.48292	0.00574537	477.217	97.1011	0.0154661	0.0188809	4.41199	0.0148722	1555.14	93.6211	0.0258812	0.0161413	2.8325	4.71035	4.29235
1996Q1	4.4855	0.00741863	480.508	97.8989	0.0131553	0.0176719	4.42594	0.0181852	1562.66	93.9514	0.0250343	0.0162376	2.92573	4.6967	4.25429
1996Q2	4.49079	0.00705445	481.319	98.0207	0.0119531	0.0173642	4.43476	0.0180012	1571.71	93.6537	0.0234683	0.0171389	2.96903	4.74451	4.23736
1996Q3	4.49617	0.0016758	480.949	97.8744	0.0116015	0.0168137	4.44573	0.0136263	1582.04	93.2222	0.0222415	0.0167889	3.02173	4.78663	4.13949
1996Q4	4.49918	0.00499408	479.838	97.5074	0.0104215	0.0149965	4.45884	0.0134113	1592.56	92.6559	0.0220972	0.0158772	3.14284	4.77683	4.14569
1997Q1	4.5024	0.00569262	474.148	96.0927	0.0100768	0.0142542	4.46721	0.0139787	1610.75	91.5458	0.0212742	0.0157108	3.05312	4.77684	4.23674
1997Q2	4.51319	0.00212602	472.889	95.5978	0.00989586	0.0142577	4.48273	0.0125472	1620.51	90.9114	0.0211245	0.0156355	2.89399	4.7422	4.24019
1997Q3	4.52003	0.00517542	471.687	95.1751	0.00981247	0.013545	4.48843	0.0146671	1629.44	90.3232	0.0224492	0.0149252	2.91907	4.68804	4.23841
1997Q4	4.52816	0.00468235	471.02	94.8473	0.00983766	0.0133863	4.50251	0.0127904	1636.53	89.7833	0.023191	0.0142345	2.92925	4.64601	4.15267
1998Q1	4.53455	0.00182628	471.751	95.0706	0.00957107	0.0121387	4.50416	0.0145578	1645.28	89.3677	0.0236317	0.0137481	2.64456	4.56179	4.07324
1998Q2	4.53826	0.00361564	471.54	94.7438	0.00930874	0.0119634	4.50933	0.0118958	1648.97	88.9063	0.023003	0.0134936	2.58718	4.59297	4.03816
1998Q3	4.54265	0.00176499	470.636	94.3124	0.0090387	0.0110152	4.51715	0.0116887	1651.37	88.4732	0.0227628	0.0127833	2.51903	4.54016	3.99794
1998Q4	4.54474	0.00162993	469.614	93.7659	0.00827988	0.0100549	4.5297	0.0099185	1651.63	88.0635	0.0219495	0.0113622	2.40651	4.47499	3.95602
1999Q1	4.55496	0.00166912	465.944	92.8693	0.00742963	0.00956204	4.53198	0.00635281	1637.08	87.8313	0.0206751	0.0112006	2.40872	4.50767	3.90422
1999Q2	4.56024	0.00497026	465.344	92.2551	0.00641831	0.00998997	4.54305	0.00780599	1639.1	87.4244	0.0186014	0.0119809	2.72952	4.5039	3.96896
1999Q3	4.57217	0.00331091	464.602	91.6824	0.00650299	0.0119024	4.55497	0.0104668	1645.49	87.0026	0.0177936	0.0132772	3.01115	4.53907	4.06304
1999Q4	4.58329	0.00502083	464.423	91.114	0.007534	0.0126546	4.57189	0.0115565	1655.76	86.548	0.0172837	0.0136515	3.17991	4.58817	4.108
2000Q1	4.59465	0.00594597	463.528	90.328	0.00858186	0.0133495	4.58518	0.0117444	1685.72	85.9862	0.0156084	0.014075	3.28208	4.5844	4.17693
2000Q2	4.60284	0.00494042	464.459	89.9277	0.0102278	0.0131195	4.60028	0.00806164	1697.36	85.5324	0.0160371	0.0134928	3.28897	4.60103	4.11601
2000Q3	4.60605	0.00632409	465.359	89.6931	0.0113448	0.0132381	4.60808	0.0102666	1707.03	85.1189	0.0162079	0.0131858	3.41907	4.58557	4.14823
2000Q4	4.61189	0.00723989	466.959	89.5783	0.0118882	0.0128905	4.6167	0.00888592	1714.55	84.7237	0.0182828	0.0125268	3.40782	4.58531	4.11077
2001Q1	4.61935	0.0041536	470.452	90.1813	0.01146	0.012055	4.62182	0.00835174	1714.92	84.4206	0.0186197	0.0115932	3.26761	4.59815	4.11245
2001Q2	4.61866	0.00920472	472.317	90.1502	0.0112037	0.01248	4.62276	0.0134081	1719.8	84.0615	0.0173866	0.0121747	3.31957	4.65053	4.07223
2001Q3	4.61995	0.00459219	473.266	90.0946	0.0102938	0.0122097	4.62644	0.00743226	1724.79	83.7324	0.0160091	0.0118087	3.25336	4.51968	3.9816
2001Q4	4.61826	0.00259353	473.909	89.9535	0.00836698	0.0114518	4.63291	0.00753475	1729.63	83.4113	0.0143296	0.0115141	3.00503	4.43654	3.94519
2002Q1	4.62169	0.0067296	472.852	89.3056	0.0082126	0.0122561	4.6437	0.00788518	1720.06	83.1449	0.0134784	0.0121474	3.064	4.46323	4.0002
2002Q2	4.62581	0.00548292	473.038	89.257	0.00847628	0.0125646	4.65711	0.00748624	1730.16	82.8436	0.013456	0.0122256	3.23855	4.53943	4.0069
2002Q3	4.62883	0.0035976	472.685	89.413	0.00813125	0.0112797	4.66682	0.00764897	1746	82.5837	0.0133068	0.0108799	3.28435	4.60294	3.97364
2002Q4	4.62944	0.00550265	472.302	89.6979	0.00754596	0.0107305	4.67402	0.0111742	1767.5	82.3384	0.012525	0.01034	3.28014	4.59766	3.99848
2003Q1	4.62989	0.00725848	469.944	90.9999	0.00645362	0.00969877	4.68209	0.0125352	1804.09	82.2125	0.0123743	0.00980924	3.42689	4.55769	4.05504
2003Q2	4.62953	0.0012591	469.735	91.2744	0.00569216	0.00924187	4.68848	0.00366698	1832.82	81.958	0.0115332	0.00940153	3.25007	4.5278	4.04921
2003Q3	4.63474	0.00468519	469.338	91.4405	0.00512395	0.00969597	4.7085	0.00352433	1863.02	81.7189	0.0101146	0.0102376	3.3416	4.55594	4.10096
2003Q4	4.63771	0.00524486	469.25	91.4311	0.00517957	0.0102141	4.72147	0.00892745	1894.91	81.4641	0.00928464	0.0106177	3.37151	4.59076	4.21042
2004Q1	4.64297	0.00469673	470.029	90.9938	0.00498086	0.0101187	4.73865	0.00675879	1936.74	81.479	0.00885237	0.0100989	3.44144	4.60669	4.37315
2004Q2	4.64787	0.00678875	470.073	90.7867	0.00510432	0.0105542	4.75065	0.00713656	1968.74	81.0822	0.00898688	0.0109979	3.56153	4.5966	4.37327
2004Q3	4.6518	0.00427015	469.642	90.5898	0.00513893	0.0102398	4.76225	0.0057869	1998.73	80.6047	0.00947824	0.0104666	3.70733	4.61299	4.40145
2004Q4	4.65445	0.00563276	469.211	90.3756	0.00518502	0.00939088	4.77346	0.00673673	2027.09	80.0136	0.00989697	0.00976381	3.80057	4.57556	4.46193
2005Q1	4.65598	0.00332734	466.881	90.2575	0.00516253	0.00894505	4.78603	0.00668731	2053.7	78.9142	0.0100154	0.00975708	3.86812	4.59446	4.5666
2005Q2	4.6632	0.00469131	466.602	89.9153	0.00508418	0.0083044	4.8019	0.00548228	2078.84	78.2397	0.0101854	0.00923195	3.96614	4.59679	4.56821
2005Q3	4.66934	0.00672927	466.452	89.492	0.00510753	0.00795844	4.81528	0.00738064	2102.02	77.6357	0.0103605	0.0091051	4.12434	4.61307	4.59282
2005Q4	4.67524	0.00530675	466.663	89.008	0.00560195	0.0083629	4.83023	0.00870705	2123.25	77.0733	0.0107739	0.00948078	4.05639	4.61618	4.68804
2006Q1	4.68415	0.00395643	470.2	88.3715	0.00622259	0.00868755	4.84493	0.00562893	2136.45	76.6541	0.0110132	0.0096308	4.13762	4.64505	4.84933
2006Q2	4.69485	0.00523837	469.868	87.7014	0.00687703	0.00985142	4.85599	0.00830535	2157.12	76.1455	0.0112306	0.010592	4.2543	4.69063	5.05735
2006Q3	4.70126	0.00426703	468.906	86.9304	0.00767711	0.00967009	4.86667	0.00616653	2178.96	75.6601	0.0121393	0.0103201	4.25666	4.70737	5.10568
2006Q4	4.71195	0.00196629	467.106	86.1188	0.00852455	0.00938313	4.88214	0.00700057	2201.13	75.1965	0.0123295	0.0100735	4.10497	4.71098	5.16478
2007Q1	4.71867	0.00568575	462.21	84.3737	0.00910416	0.00998017	4.90104	0.00685924	2242.05	74.4923	0.012662	0.0104281	4.07088	4.76347	5.17152
2007Q2	4.7236	0.00555516	459.719	83.6628	0.00972661	0.0107632	4.9131	0.00921847	2259.54	74.1435	0.0127975	0.0111301	4.22889	4.76565	5.30609
2007Q3	4.72996	0.00496004	457.817	83.1045	0.0100157	0.0108831	4.92471	0.00731236	2271.56	73.8875	0.0130719	0.0110802	4.31275	4.69526	5.2137
2007Q4	4.73343	0.011497	456.045	82.8098	0.00973255	0.0105795	4.93807	0.0147132	2276.81	73.749	0.012725	0.0105066	4.48497	4.72447	5.14594
2008Q1	4.74014	0.00914279	460.983	83.1155	0.00963758	0.0100584	4.94652	0.014154	2260.92	73.9797	0.0119977	0.00975835	4.56897	4.7558	5.24754
2008Q2	4.73613	0.0079992	457.159	82.9811	0.0100342	0.0109321	4.95281	0.0134917	2261.24	73.9328	0.0120519	0.0104325	4.81141	4.77205	5.25694
2008Q3	4.72949	0.00762119	451.593	82.7407	0.0105085	0.0110614	4.95368	0.0111202	2262.59	73.8477	0.0124761	0.010103	4.76061	4.77608	5.16869
2008Q4	4.71252	-0.00330412	443.884	82.551	0.00684124	0.00974394	4.93618	-0.00319911	2263.57	73.7682	0.00917341	0.00865266	4.04549	4.60926	4.77386
2009Q1	4.68315	-0.00274913	418.271	81.6228	0.00313301	0.0091838	4.9188	-0.00164085	2246.74	73.4319	0.00665403	0.00763262	3.821	4.45541	4.67919
2009Q2	4.68068	0.000535322	412.529	81.5512	0.00204236	0.00941322	4.93117	0.00406864	2257.34	73.3942	0.00570356	0.00842042	4.0898	4.44738	4.7925
2009Q3	4.68527	0.00249417	411.279	81.5444	0.0011485	0.00904003	4.94704	0.00749001	2276.68	73.3787	0.00526003	0.00858986	4.23354	4.58621	5.0164
2009Q4	4.69019	0.00357269	414.408	81.7804	0.00128046	0.00874995	4.95959	0.00951288	2303.92	73.4334	0.00510391	0.00846035	4.32473	4.66438	5.11781
2010Q1	4.69435	0.00382643	439.412	83.1666	0.00113116	0.00873802	4.97525	0.00868416	2372.44	74.1681	0.00519739	0.00880193	4.34659	4.74467	5.25297
2010Q2	4.70564	0.00405187	443.85	83.2115	0.00153391	0.00824283	4.99174	0.00475187	2404.49	74.0574	0.00530853	0.00816554	4.37501	4.80737	5.30213
2010Q3	4.70996	0.00382338	445.64	82.8072	0.00174347	0.00756401	5.00188	0.00536466	2432.14	73.6914	0.00563034	0.00707199	4.34296	4.81179	5.26377
2010Q4	4.71515	0.00612734	444.883	82.1393	0.00248487	0.0082164	5.01374	0.012156	2455	73.1161	0.00572856	0.0073081	4.46917	4.94236	5.41242
2011Q1	4.72304	0.00815677	431.738	79.2677	0.00259205	0.00955601	5.02374	0.0120831	2473.02	71.2302	0.00588978	0.00834915	4.65553	5.08508	5.51601
2011Q2	4.7252	0.00632411	429.017	78.5333	0.00337202	0.00956604	5.03129	0.0105692	2488.97	70.6122	0.00635136	0.00782415	4.76326	5.1035	5.48792
2011Q3	4.726	0.00512499	427.302	77.975	0.0036576	0.00878058	5.04268	0.00683183	2501.28	70.1412	0.00651889	0.00617991	4.71985	5.03024	5.45127
2011Q4	4.72335	0.00667263	426.779	77.7787	0.00430374	0.00919882	5.04897	0.00700122	2509.68	69.8596	0.00652853	0.00528664	4.69098	4.90421	5.27519
2012Q1	4.72362	0.00610822	430.023	78.3631	0.0016104	0.00840359	5.05549	0.00636407	2498.43	70.26	0.00648312	0.00521744	4.77328	4.90957	5.32474
2012Q2	4.72131	0.00448448	430.035	78.4293	0.00242784	0.00814944	5.06074	0.00499837	2507.75	70.1135	0.00619088	0.00469816	4.69009	4.91727	5.26874
2012Q3	4.72066	0.00644024	429.84	78.3499	0.00193402	0.00767286	5.06908	0.00492366	2520.98	69.8837	0.00589058	0.0041529	4.69534	4.88177	5.18471
2012Q4	4.715	0.00508731	429.585	78.3206	0.00147275	0.00688485	5.07535	0.00820721	2537.17	69.6173	0.00574418	0.00427997	4.70087	4.88322	5.22622
2013Q1	4.71296	0.00141405	430.74	78.4537	0.000958367	0.00671681	5.07847	0.00600157	2582.75	69.1621	0.00569913	0.00481909	4.72386	4.89144	5.29525
2013Q2	4.71987	0.0010258	428.882	78.1926	0.000737003	0.00619139	5.09014	0.00379281	2597.34	68.8295	0.00567622	0.00477081	4.63157	4.88935	5.17045
2013Q3	4.72291	0.00408683	425.782	77.5992	0.000922282	0.00701356	5.0989	0.00737624	2606.97	68.4344	0.00583329	0.00617271	4.7039	4.84348	5.17447
2013Q4	4.72348	0.00100824	421.537	76.8535	0.00070322	0.00673203	5.10605	0.00633774	2609.91	68.0226	0.00582866	0.00628161	4.69424	4.84484	5.18434
2014Q1	4.72744	0.00247017	407.763	74.4495	0.00066359	0.00608103	5.11565	0.0061812	2597.49	67.4902	0.00609331	0.00626866	4.68464	4.84448	5.1372
2014Q2	4.72853	-0.000180843	404.143	73.7698	0.000528315	0.00513029	5.12286	0.00732943	2593.7	67.0589	0.00610414	0.00589682	4.69871	4.82792	5.10325
2014Q3	4.73467	0.00064568	402.326	73.2738	0.000157367	0.00410182	5.13149	0.00512155	2589.58	66.5981	0.00607791	0.00542848	4.6242	4.76292	5.08699
2014Q4	4.73782	-0.000170646	402.554	73.0977	0.000101342	0.00321895	5.13992	0.00224212	2583.22	66.1414	0.0057925	0.00469206	4.33699	4.71701	4.97585
2015Q1	4.73926	-0.00211965	409.283	73.9426	-0.000194074	0.00200149	5.14794	0.000675351	2573	65.5654	0.00551086	0.00373606	3.9884	4.70828	4.85634
2015Q2	4.74426	0.00591406	411.052	73.9562	-0.000385042	0.00258687	5.15718	0.00621803	2565.72	65.148	0.00506202	0.00415017	4.12314	4.70892	4.8295
2015Q3	4.7515	-0.000648089	412.11	73.8129	-0.000429542	0.00305907	5.16543	0.0051662	2559.38	64.74	0.00510973	0.00416791	3.91764	4.63769	4.71608
2015Q4	4.75682	-0.000614747	412.988	73.6127	-0.000599051	0.00256524	5.17254	0.00346852	2552.74	64.3626	0.00517497	0.00404317	3.77533	4.60811	4.61462
2016Q1	4.75804	-0.00299377	412.025	72.8956	-0.000809632	0.00206487	5.17517	0.00563166	2539.5	64.0508	0.00537529	0.00356154	3.51826	4.61015	4.60436
2016Q2	4.76954	0.00366915	412.415	72.639	-0.00102863	0.00169407	5.18806	0.00612091	2535.64	63.7332	0.00511538	0.0032282	3.81919	4.67213	4.66996
2016Q3	4.76786	0.00276357	412.17	72.3789	-0.00127587	0.00103051	5.18967	0.00526628	2535.12	63.421	0.00499943	0.00239038	3.82496	4.68486	4.7131
2016Q4	4.77059	0.00410458	411.98	72.1725	-0.00148353	0.00184502	5.20124	0.005671	2537.05	63.1239	0.00497472	0.00341895	3.89659	4.69675	4.81721
2017Q1	4.78403	0.00637632	410.902	72.265	-0.00156339	0.0026195	5.20853	0.00817506	2542.51	62.9132	0.00499435	0.00379704	3.984	4.7589	4.93345
2017Q2	4.7883	0.000619787	410.209	71.9903	-0.00154309	0.00242201	5.21773	0.00478952	2548.91	62.6367	0.00510604	0.00345435	3.90636	4.72802	4.82467
2017Q3	4.79245	0.00216381	408.677	71.6068	-0.0014779	0.00249053	5.22631	0.00527914	2558.23	62.3406	0.00503128	0.00364343	3.95432	4.69356	4.91472
2017Q4	4.79666	0.00384323	406.92	71.1368	-0.00160154	0.00223385	5.23266	0.0070313	2569.6	62.0286	0.00512862	0.0038789	4.12049	4.68847	4.94118
2018Q1	4.80173	0.00523431	404.452	70.1509	-0.00142484	0.00263033	5.24139	0.00886374	2593.52	61.8148	0.00535795	0.00434752	4.20277	4.764	5.00846
2018Q2	4.80981	0.00465769	401.736	69.6307	-0.0010975	0.00250749	5.25144	0.00589638	2603.6	61.4667	0.00588805	0.0043848	4.31172	4.76278	5.00071
2018Q3	4.80567	0.0055662	398.031	69.1622	-0.000905089	0.00265653	5.25469	0.0106065	2612.2	61.0688	0.00705927	0.004303	4.32103	4.72917	4.9314
2018Q4	4.80808	0.00287327	393.71	68.7499	-0.00109562	0.0029037	5.25704	0.00654485	2618.04	60.6208	0.00772052	0.00440316	4.21625	4.69188	4.93174
2019Q1	4.81364	0.000339885	388.091	68.511	-0.000973036	0.0022303	5.26583	0.00406897	2627.4	59.997	0.00763978	0.00375496	4.14679	4.70752	4.98152
2019Q2	4.81942	0.00495487	382.482	68.1463	-0.000992511	0.00155852	5.2713	0.00822156	2623.72	59.5483	0.00745505	0.00326053	4.23396	4.71555	5.04005
2019Q3	4.82002	0.00239926	375.936	67.7805	-0.00121365	0.000116667	5.27659	0.00667197	2615.69	59.1167	0.00692994	0.00224978	4.12638	4.65469	5.03017
2019Q4	4.81413	0.00218471	368.638	67.4195	-0.00129848	0.000364683	5.28185	0.00768028	2601.87	58.6983	0.00622266	0.0024878	4.14911	4.64714	4.9668

## Sheet: INDIA
date	y	Dp	Co2	ints	r	ys	Dps	Co2s	intss	rs	lrs	poil	pmat	pmetal
1979Q2	3.32123	0.0241522	249.192	117.027	0.0175214	3.73426	0.0271562	1081.6	117.873	0.0221661	0.0235223	3.43354	4.14896	4.20017
1979Q3	3.31373	0.033685	253.202	117.824	0.0175214	3.74822	0.0320836	1078.88	117.026	0.0232337	0.0241324	3.57632	4.27287	4.19806
1979Q4	3.29963	0.0314225	256.937	117.393	0.0175214	3.76853	0.0283198	1072.85	116.089	0.0249285	0.0260473	3.69673	4.2201	4.30573
1980Q1	3.29303	0.0248949	256.075	113.693	0.0175214	3.77791	0.0332588	1051.49	114.882	0.0272394	0.0284934	3.66166	4.31133	4.4313
1980Q2	3.29937	0.0229094	260.05	112.596	0.0175214	3.77858	0.0311847	1043.4	113.884	0.026242	0.027975	3.64335	4.20753	4.28434
1980Q3	3.33605	0.0238363	264.904	111.902	0.0175214	3.78363	0.0249635	1037	112.92	0.0255023	0.0277504	3.55005	4.28988	4.27781
1980Q4	3.36529	0.0297814	270.989	111.238	0.0175214	3.79171	0.0281659	1032.01	111.967	0.0283048	0.029017	3.67934	4.28417	4.19572
1981Q1	3.37533	0.0386705	281.471	111.631	0.0175214	3.8032	0.0283412	1033.93	110.613	0.0299005	0.0298582	3.6669	4.20484	4.13558
1981Q2	3.38745	0.0357223	287.629	111.345	0.0175214	3.81242	0.0267747	1029.88	109.894	0.031344	0.0309337	3.56132	4.18152	4.08299
1981Q3	3.4129	0.0244877	292.986	111.285	0.0193953	3.82428	0.0283604	1025.13	109.395	0.034198	0.032518	3.57197	4.12231	4.04908
1981Q4	3.42109	0.0218401	297.927	111.159	0.0193953	3.82999	0.0216985	1019.6	109.103	0.0318867	0.0323198	3.60504	4.10827	4.00455
1982Q1	3.41736	0.0134293	299.067	112.417	0.0193953	3.82964	0.0207477	1007.21	109.647	0.0316667	0.0312363	3.47438	4.13057	3.98791
1982Q2	3.43221	0.00842333	303.51	112.156	0.0193953	3.83085	0.0192899	1003.28	109.547	0.0321069	0.0303128	3.53543	4.12355	3.89333
1982Q3	3.43244	0.0261403	308.151	111.693	0.0193953	3.82868	0.0226199	1001.13	109.431	0.0306167	0.0291529	3.51432	4.10781	3.87153
1982Q4	3.44115	0.0233498	313.265	110.842	0.0193953	3.82887	0.0200439	1000.82	109.302	0.0305786	0.0267544	3.51195	4.05718	3.86444
1983Q1	3.45611	0.0276957	317.097	108.459	0.0193953	3.83654	0.0200434	1000.85	109.415	0.0297979	0.0255765	3.38075	4.05576	3.9794
1983Q2	3.47062	0.0385512	323.224	107.667	0.0193953	3.85537	0.0197525	1005.58	109.141	0.0313433	0.0255258	3.39576	4.13916	4.08574
1983Q3	3.47681	0.032885	330.02	107.175	0.0193953	3.86858	0.0197461	1012.94	108.739	0.0311178	0.0264615	3.42658	4.22084	4.12733
1983Q4	3.52035	0.023567	337.681	106.964	0.0193953	3.88555	0.0210002	1023.08	108.239	0.0310151	0.0261903	3.37218	4.26196	4.0872
1984Q1	3.5517	0.0216016	350.079	107.801	0.0193953	3.90443	0.021674	1050.17	107.047	0.0321524	0.0262733	3.39307	4.28207	4.06349
1984Q2	3.5517	0.00335093	357.468	107.912	0.0193953	3.91416	0.0205757	1060.54	106.512	0.0320198	0.0272009	3.38714	4.32184	4.00183
1984Q3	3.58646	0.0201744	363.642	107.925	0.0193953	3.92607	0.0195166	1067.86	106.065	0.0352705	0.0270285	3.33511	4.28416	3.89374
1984Q4	3.58941	0.0108043	368.766	107.951	0.0193953	3.93495	0.0195142	1072.34	105.735	0.0335479	0.0258106	3.3161	4.21095	3.87954
1985Q1	3.62309	0.0103078	367.044	108.044	0.0193953	3.94531	0.0216496	1066.13	105.898	0.0346384	0.0256256	3.32372	4.06787	3.89018
1985Q2	3.6412	0.0187234	372.312	108.025	0.0193953	3.9536	0.0269644	1068.34	105.587	0.035204	0.0248319	3.2968	4.11059	3.91169
1985Q3	3.65917	0.0117341	378.58	107.839	0.0193953	3.96229	0.0172725	1070.78	105.188	0.0296733	0.0240845	3.30635	4.10547	3.84638
1985Q4	3.70369	0.0187723	386.105	107.603	0.0193953	3.97188	0.0183634	1073.52	104.733	0.0302596	0.0236448	3.34394	4.17151	3.80791
1986Q1	3.68293	0.0280613	397.35	106.865	0.0193953	3.98089	0.0199992	1072.41	103.587	0.0308855	0.0219908	2.87913	4.17421	3.86766
1986Q2	3.69611	0.0223816	405.966	106.673	0.0193953	3.99444	0.00702438	1077.64	103.202	0.0221728	0.0203767	2.55129	4.24125	3.8825
1986Q3	3.74379	0.0160124	414.209	106.486	0.0193953	4.00834	0.0117426	1084.74	102.976	0.0225863	0.0201803	2.51746	4.21312	3.86466
1986Q4	3.76284	0.0243067	422.467	106.355	0.0193953	4.02046	0.0179278	1093.72	102.909	0.0233592	0.0202674	2.68958	4.25422	3.86301
1987Q1	3.81993	0.0183951	430.888	107.099	0.0193953	4.02553	0.021326	1107.3	103.665	0.0306846	0.0199646	2.88621	4.31948	3.91861
1987Q2	3.80354	0.0184671	438.691	106.84	0.0193953	4.04121	0.0263619	1119.26	103.649	0.0338865	0.0206408	2.92767	4.47019	4.01306
1987Q3	3.84951	0.028829	445.792	106.318	0.0193953	4.05318	0.0208616	1131.92	103.503	0.0269121	0.0217962	2.94992	4.54813	4.14914
1987Q4	3.83852	0.0226595	452.634	105.506	0.0193953	4.06698	0.0250231	1145.4	103.245	0.0290386	0.0221412	2.89361	4.58545	4.26423
1988Q1	3.84859	0.0209004	455.849	103.465	0.0193953	4.08269	0.0317041	1166.78	102.438	0.0323447	0.0209786	2.76179	4.56229	4.40532
1988Q2	3.91699	0.0211615	462.987	102.622	0.0193953	4.1004	0.0335346	1179.14	102.104	0.0340551	0.0211504	2.78577	4.62232	4.62957
1988Q3	3.90241	0.0203658	470.447	101.972	0.0193953	4.1169	0.0414821	1189.19	101.772	0.0385665	0.0218529	2.67012	4.55098	4.50419
1988Q4	3.9308	0.0273718	478.68	101.452	0.0193953	4.13532	0.0397041	1197.16	101.463	0.0434164	0.0216236	2.59815	4.48927	4.55654
1989Q1	3.90873	0.00791296	490.899	101.66	0.0193953	4.14184	0.0365251	1196	101.136	0.0419581	0.0223357	2.86129	4.54686	4.57107
1989Q2	3.93638	0.0143463	498.984	101.338	0.0193953	4.14721	0.0347043	1202.61	100.911	0.0483094	0.023011	2.92485	4.57214	4.46939
1989Q3	3.96016	0.015368	505.965	101.043	0.0193953	4.15311	0.0379669	1209.64	100.672	0.0503129	0.0225028	2.86413	4.64661	4.3714
1989Q4	4.00402	0.0093125	512.073	100.706	0.0193953	4.16074	0.0369897	1217.28	100.459	0.0607031	0.0228215	2.96347	4.61599	4.31932
1990Q1	4.04454	0.0195665	512.269	99.8076	0.0193953	4.17926	0.0581454	1229.99	100.26	0.0703836	0.0240081	2.98807	4.63457	4.23774
1990Q2	4.06188	0.0337003	518.704	99.7515	0.0193953	4.18926	0.0354796	1237.14	100.105	0.0353915	0.0245137	2.77035	4.67062	4.29293
1990Q3	4.06286	0.0251292	526.22	99.986	0.0193953	4.19999	0.028777	1242.97	99.9131	0.0376012	0.0246732	3.27351	4.6263	4.39422
1990Q4	4.05634	0.0384136	534.746	100.444	0.0193953	4.20889	0.029449	1247.48	99.7157	0.0403642	0.0245413	3.48215	4.57461	4.29576
1991Q1	4.10711	0.0424206	548.52	102.746	0.0193953	4.21802	0.025719	1245.87	99.5178	0.0359089	0.0233991	3.03442	4.52954	4.22365
1991Q2	4.04965	0.0111437	557.778	103.171	0.0193953	4.22769	0.0217297	1250.1	99.3632	0.0312009	0.0230734	2.93354	4.59201	4.15647
1991Q3	4.06567	0.0423514	566.684	103.328	0.021253	4.23843	0.0233654	1255.15	99.1693	0.0337091	0.0230756	2.98922	4.54331	4.10953
1991Q4	4.05769	0.0326241	574.972	103.141	0.0230992	4.24788	0.0260532	1260.69	98.9808	0.0406972	0.0223553	3.02065	4.50042	4.06563
1992Q1	4.12097	0.039253	582.113	102.106	0.0230992	4.26315	0.0259875	1266.64	98.5776	0.0383849	0.0219608	2.90146	4.46974	4.0949
1992Q2	4.08995	0.0170042	590.012	101.581	0.0230992	4.27365	0.0212138	1274.35	98.4864	0.0358735	0.0219569	3.00183	4.5508	4.12876
1992Q3	4.08529	0.0195097	598.019	101.072	0.0230992	4.28583	0.0234538	1283.47	98.4157	0.0367681	0.0211116	3.00262	4.53399	4.1614
1992Q4	4.09969	0.00713934	605.77	100.464	0.0230992	4.29763	0.0270064	1293.35	98.4218	0.0364457	0.0202402	2.95424	4.56011	4.05687
1993Q1	4.08589	0.0131481	612.824	100.01	0.0230992	4.30566	0.0313153	1310.18	98.8512	0.0359885	0.0189005	2.90053	4.59908	4.03882
1993Q2	4.10804	0.0158224	621.163	99.3385	0.0227274	4.31702	0.0333611	1320.8	98.8499	0.0371942	0.0182135	2.90396	4.691	3.96555
1993Q3	4.1288	0.0181942	630.272	98.7347	0.021918	4.32909	0.0309366	1331.08	98.7085	0.0389285	0.0170161	2.80288	4.67971	3.9583
1993Q4	4.15105	0.0320973	639.715	98.0396	0.0190851	4.34237	0.0326667	1340.09	98.4835	0.0400344	0.016097	2.71248	4.66861	3.8938
1994Q1	4.15531	0.0247406	649.235	97.312	0.0187769	4.35523	0.0419213	1347.49	97.885	0.0422499	0.0165642	2.63596	4.67389	3.99173
1994Q2	4.16233	0.0237037	660.291	96.6376	0.0183521	4.36605	0.0400066	1356.4	97.5648	0.0460626	0.0186686	2.77585	4.77563	4.05964
1994Q3	4.18418	0.0242837	672.669	96.1131	0.0195872	4.37652	0.0284325	1366.21	97.187	0.0219091	0.020069	2.81999	4.78881	4.1596
1994Q4	4.21708	0.0215934	685.711	95.5864	0.0230696	4.38464	0.0175833	1375.92	96.7991	0.0217103	0.0209109	2.80508	4.78162	4.3086
1995Q1	4.22732	0.0240447	707.256	95.8187	0.0309236	4.39677	0.0205635	1390.72	96.0675	0.023705	0.020826	2.82704	4.82564	4.36152
1995Q2	4.28079	0.0262775	719.879	95.1862	0.0309236	4.40723	0.0161508	1400.05	95.7677	0.0239974	0.0194473	2.89805	4.86276	4.31728
1995Q3	4.31013	0.0309694	731.543	94.4862	0.0298166	4.41849	0.0121897	1408.97	95.5299	0.0222777	0.0184329	2.78449	4.74639	4.35032
1995Q4	4.32901	0.0151672	741.286	93.6053	0.0300007	4.42468	0.0107993	1416.57	95.3846	0.0218085	0.0171205	2.8325	4.71035	4.29235
1996Q1	4.36063	0.0117835	747.34	91.7487	0.0305544	4.43775	0.0146179	1420.73	95.7874	0.0204973	0.0169044	2.92573	4.6967	4.25429
1996Q2	4.38296	0.0309347	755.59	90.9425	0.0292968	4.44913	0.0130212	1428.33	95.6395	0.0195092	0.0176515	2.96903	4.74451	4.23736
1996Q3	4.37104	0.0253207	764.39	90.4325	0.022499	4.46057	0.00853113	1437.22	95.359	0.0189519	0.0173044	3.02173	4.78663	4.13949
1996Q4	4.41324	0.0194752	772.625	90.1483	0.0215444	4.47499	0.0083631	1446.56	94.9701	0.0184486	0.0162139	3.14284	4.77683	4.14569
1997Q1	4.41809	0.0250904	785.075	91.3089	0.0192403	4.48118	0.00893967	1463.55	94.0304	0.0177295	0.0160097	3.05312	4.77684	4.23674
1997Q2	4.41467	0.0039843	792.181	91.049	0.0171809	4.49653	0.0071906	1472.37	93.6063	0.0177258	0.0159282	2.89399	4.7422	4.24019
1997Q3	4.41649	0.00211344	798.842	90.6303	0.0166973	4.50288	0.0083556	1480.38	93.2323	0.020998	0.0151461	2.91907	4.68804	4.23841
1997Q4	4.44851	0.0223575	803.875	89.987	0.0164048	4.51329	0.00700154	1486.74	92.9241	0.0215014	0.0148612	2.92925	4.64601	4.15267
1998Q1	4.46579	0.0576335	800.112	88.6497	0.0231835	4.50709	0.0144974	1494.8	92.8801	0.0230306	0.0145292	2.64456	4.56179	4.07324
1998Q2	4.47551	0.0161748	806.68	87.8408	0.0195826	4.50869	0.0124391	1497.9	92.6197	0.0228741	0.0143076	2.58718	4.59297	4.03816
1998Q3	4.48683	0.0482629	816.547	87.1264	0.0234022	4.51378	0.0114895	1499.68	92.3403	0.0223613	0.0135219	2.51903	4.54016	3.99794
1998Q4	4.50353	0.0419289	828.673	86.4226	0.022935	4.52653	0.00560008	1499.4	92.0399	0.0194081	0.0119715	2.40651	4.47499	3.95602
1999Q1	4.52353	-0.0207255	855.295	85.8095	0.0223276	4.53353	0.00398957	1484.89	91.7226	0.0174915	0.0118858	2.40872	4.50767	3.90422
1999Q2	4.54912	-0.00123666	868.514	85.219	0.0207979	4.54368	0.00346945	1486.19	91.3938	0.0145352	0.0124638	2.72952	4.5039	3.96896
1999Q3	4.55657	0.00840896	880.822	84.7584	0.0223276	4.55475	0.0044959	1491.58	91.0631	0.0126243	0.013838	3.01115	4.53907	4.06304
1999Q4	4.57031	0.0182592	891.363	84.3349	0.0226132	4.56964	0.00597833	1500.65	90.7105	0.012555	0.0143767	3.17991	4.58817	4.108
2000Q1	4.59888	0.0102904	901.931	84.5308	0.0217347	4.58568	0.00754899	1527.18	90.2155	0.0121837	0.0147929	3.28208	4.5844	4.17693
2000Q2	4.59969	0.0142173	909.395	84.0894	0.0208738	4.60159	0.00396728	1537.92	89.9094	0.0128244	0.0144094	3.28897	4.60103	4.11601
2000Q3	4.61263	-0.00214574	915.927	83.6166	0.0244132	4.61113	0.00908782	1547.17	89.6704	0.0131379	0.0140287	3.41907	4.58557	4.14823
2000Q4	4.60941	0.00782165	920.745	83.0177	0.0226498	4.6214	0.00726375	1554.84	89.4817	0.0140097	0.0133828	3.40782	4.58531	4.11077
2001Q1	4.6154	0.00447448	919.784	81.9352	0.0208554	4.62722	0.00641666	1556.55	89.3347	0.0139172	0.0122662	3.26761	4.59815	4.11245
2001Q2	4.63678	0.0127178	923.772	81.3722	0.018215	4.62863	0.0078089	1562.33	89.2731	0.0130138	0.0127885	3.31957	4.65053	4.07223
2001Q3	4.64827	0.0175786	929.194	80.9863	0.0169334	4.62957	0.00488233	1568.39	89.2889	0.0123779	0.0121982	3.25336	4.51968	3.9816
2001Q4	4.67205	0.00829906	935.34	80.6964	0.0163299	4.63431	0.00420373	1574.57	89.3706	0.0109587	0.0119038	3.00503	4.43654	3.94519
2002Q1	4.67841	0.0104034	945.291	81.5314	0.0152456	4.64602	0.00645269	1568.56	89.9445	0.0105772	0.0126785	3.064	4.46323	4.0002
2002Q2	4.68769	0.00836208	952.152	81.1457	0.0151679	4.65979	0.00589553	1579.62	90.0035	0.0107412	0.0127014	3.23855	4.53943	4.0069
2002Q3	4.69182	0.0123722	959.588	80.5806	0.0140904	4.66996	0.00609401	1595.82	89.9894	0.0104216	0.0112822	3.28435	4.60294	3.97364
2002Q4	4.69563	0.00807112	967.003	79.7657	0.013224	4.6765	0.00825581	1617.11	89.8834	0.00961122	0.010687	3.28014	4.59766	3.99848
2003Q1	4.7101	0.00751101	972.37	77.9573	0.0140195	4.68615	0.00912295	1651.07	89.4489	0.00962505	0.0100146	3.42689	4.55769	4.05504
2003Q2	4.73689	0.0188417	981.018	77.0572	0.0115228	4.69233	0.00158281	1679.12	89.266	0.0088488	0.00950808	3.25007	4.5278	4.04921
2003Q3	4.76289	-0.0008622	991.458	76.3346	0.0113915	4.712	0.0040053	1708.82	89.1127	0.00775579	0.0102917	3.3416	4.55594	4.10096
2003Q4	4.80735	0.00732351	1003.25	75.7234	0.0108774	4.72502	0.00771437	1740.38	88.9781	0.00718958	0.0106039	3.37151	4.59076	4.21042
2004Q1	4.79303	0.012989	1021.65	75.9343	0.0104414	4.7418	0.00681542	1782.39	89.3172	0.00702482	0.0103208	3.44144	4.60669	4.37315
2004Q2	4.81918	0.00768368	1034.13	75.3534	0.010721	4.75495	0.00749347	1814.13	89.0107	0.00698364	0.011093	3.56153	4.5966	4.37327
2004Q3	4.84679	0.013191	1046.31	74.7086	0.0112672	4.76795	0.00622602	1843.92	88.5359	0.00730256	0.0105288	3.70733	4.61299	4.40145
2004Q4	4.85768	0.00686939	1057.93	73.9406	0.0126931	4.78011	0.00534655	1872.08	87.8954	0.00785225	0.00977664	3.80057	4.57556	4.46193
2005Q1	4.8807	0.0134874	1064.46	72.8083	0.0127129	4.79226	0.00600356	1897.85	86.3058	0.00808747	0.00973294	3.86812	4.59446	4.5666
2005Q2	4.90896	0.00600072	1077.04	71.9599	0.012705	4.80703	0.0053921	1922.92	85.5851	0.00837035	0.00924832	3.96614	4.59679	4.56821
2005Q3	4.92505	0.0102396	1091.38	71.1645	0.0128831	4.82112	0.00790257	1946.28	84.9775	0.00865919	0.009199	4.12434	4.61307	4.59282
2005Q4	4.94769	0.0187714	1107.14	70.381	0.0140242	4.83618	0.0105704	1967.97	84.4846	0.00938286	0.00965959	4.05639	4.61618	4.68804
2006Q1	4.97616	0.01237	1124.1	69.3584	0.0156967	4.8516	0.00541096	1982.88	84.4021	0.00979914	0.00984372	4.13762	4.64505	4.84933
2006Q2	4.98219	0.0203441	1143.35	68.7377	0.0140872	4.86369	0.00723343	2003.84	84.0096	0.0101802	0.0108073	4.2543	4.69063	5.05735
2006Q3	5.01972	0.0118751	1164.71	68.2798	0.0157359	4.87545	0.0056026	2025.58	83.5841	0.0108198	0.0105698	4.25666	4.70737	5.10568
2006Q4	5.04136	0.0208076	1187.92	67.9761	0.0164859	4.89212	0.00621256	2047.43	83.1568	0.0106624	0.0102356	4.10497	4.71098	5.16478
2007Q1	5.06896	0.0145842	1221.13	67.7165	0.0177893	4.91076	0.0069217	2084.98	82.3475	0.010841	0.0105409	4.07088	4.76347	5.17152
2007Q2	5.08434	0.0148983	1245.24	67.7235	0.017261	4.92395	0.00884537	2102.39	82.0199	0.0110449	0.0111792	4.22889	4.76565	5.30609
2007Q3	5.10503	0.0143267	1268.13	67.9038	0.0155049	4.93612	0.00998374	2114.79	81.7701	0.0112539	0.0112296	4.31275	4.69526	5.2137
2007Q4	5.14426	0.00948405	1289.38	68.2686	0.0174204	4.94924	0.0151286	2121.18	81.646	0.0108306	0.0108298	4.48497	4.72447	5.14594
2008Q1	5.15419	0.0217183	1299.29	69.3386	0.0174787	4.96128	0.0161356	2107.47	81.8062	0.0104645	0.0101916	4.56897	4.7558	5.24754
2008Q2	5.16079	0.0303447	1322.93	69.824	0.0187962	4.9697	0.0137497	2109.7	81.8301	0.0105864	0.0109105	4.81141	4.77205	5.25694
2008Q3	5.16678	0.0245938	1350.04	70.2512	0.0215635	4.97466	0.0120124	2112.89	81.8438	0.0110503	0.0107558	4.76061	4.77608	5.16869
2008Q4	5.16401	0.0205726	1379.76	70.6461	0.0150777	4.96257	-0.00380098	2116.04	81.8993	0.00815133	0.00935648	4.04549	4.60926	4.77386
2009Q1	5.15662	0.0130296	1427.41	71.2667	0.0114225	4.94502	-0.0015554	2103.14	82.0366	0.00612032	0.00846518	3.821	4.45541	4.67919
2009Q2	5.20729	0.027939	1458.81	71.4231	0.00797558	4.95668	0.00268148	2115.41	82.112	0.00519643	0.00921316	4.0898	4.44738	4.7925
2009Q3	5.23227	0.0492202	1487.98	71.356	0.00821762	4.97228	0.00639089	2135.4	82.1426	0.00471409	0.0092889	4.23354	4.58621	5.0164
2009Q4	5.24697	0.0351265	1513.52	71.1043	0.00820552	4.98448	0.00810776	2162.74	82.1507	0.00465171	0.00913736	4.32473	4.66438	5.11781
2010Q1	5.27972	0.0290899	1534.52	69.8551	0.00990532	5.00174	0.00663251	2226.18	82.5928	0.00465904	0.00930121	4.34659	4.74467	5.25297
2010Q2	5.30493	0.0156265	1558.52	69.5228	0.0111876	5.02071	0.00520259	2258.46	82.394	0.00478837	0.00876798	4.37501	4.80737	5.30213
2010Q3	5.32291	0.0180087	1582.52	69.2505	0.0146065	5.03121	0.00742509	2286.74	81.9839	0.00503496	0.00778525	4.34296	4.81179	5.26377
2010Q4	5.35093	0.0253766	1604.22	69.088	0.0167199	5.04433	0.0108582	2311.21	81.3558	0.0052775	0.00807744	4.46917	4.94236	5.41242
2011Q1	5.37752	0.0260579	1619.3	69.2061	0.0173426	5.05597	0.0121713	2334.04	79.6869	0.00550394	0.0091858	4.65553	5.08508	5.51601
2011Q2	5.38575	0.016451	1645.52	69.1466	0.0190473	5.06429	0.00939708	2351.89	78.9994	0.00589749	0.008841	4.76326	5.1035	5.48792
2011Q3	5.38446	0.0198473	1675.75	69.0215	0.0200876	5.07562	0.00749907	2365.13	78.4411	0.0060674	0.00756903	4.71985	5.03024	5.45127
2011Q4	5.41131	0.0185034	1707.23	68.8908	0.0207787	5.08172	0.00551032	2374.11	77.9945	0.00608362	0.00720172	4.69098	4.90421	5.27519
2012Q1	5.4353	0.0137915	1770.76	68.9857	0.021315	5.08905	0.00641343	2360.81	78.0035	0.00544039	0.00692421	4.77328	4.90957	5.32474
2012Q2	5.43422	0.0447443	1801.05	68.7198	0.0199722	5.09616	0.00472945	2370.2	77.7116	0.00535149	0.00649337	4.69009	4.91727	5.26874
2012Q3	5.44981	0.0161122	1825.92	68.253	0.0196027	5.10358	0.00623987	2382.96	77.4236	0.00505623	0.00591263	4.69534	4.88177	5.18471
2012Q4	5.4652	0.0218185	1842.27	67.653	0.0195872	5.11151	0.00717208	2398.78	77.1257	0.00483464	0.0057165	4.70087	4.88322	5.22622
2013Q1	5.48344	0.027744	1823.28	66.1616	0.0193164	5.11327	0.00535984	2442.72	76.8164	0.00471979	0.00592466	4.72386	4.89144	5.29525
2013Q2	5.49555	0.0222741	1842.17	65.5621	0.0186222	5.12358	0.0027447	2457.09	76.5674	0.00477769	0.00576627	4.63157	4.88935	5.17045
2013Q3	5.51209	0.0210505	1869.23	65.0341	0.0219264	5.13365	0.00769048	2466.06	76.3407	0.0050257	0.00696161	4.7039	4.84348	5.17447
2013Q4	5.53172	0.0221469	1901.65	64.6409	0.0206253	5.14106	0.0058861	2468.56	76.1188	0.00509503	0.0069326	4.69424	4.84484	5.18434
2014Q1	5.54205	0.00216742	1986.53	65.0436	0.022483	5.1498	0.00614699	2453.75	76.162	0.00526784	0.00675943	4.68464	4.84448	5.1372
2014Q2	5.57057	0.019628	2017.93	64.6269	0.0209704	5.15564	0.00584941	2450.33	75.9299	0.00527339	0.00620377	4.69871	4.82792	5.10325
2014Q3	5.58689	0.0214969	2040.41	63.9993	0.0195487	5.16455	0.00385282	2446.69	75.656	0.00520007	0.00557466	4.6242	4.76292	5.08699
2014Q4	5.59432	0.00560654	2051.46	63.2075	0.0198568	5.17257	0.00280039	2441.55	75.3114	0.00492352	0.00489181	4.33699	4.71701	4.97585
2015Q1	5.61476	0.0176039	2028.35	61.7225	0.0246368	5.1814	2.23632e-05	2434.25	74.863	0.00457473	0.00390297	3.9884	4.70828	4.85634
2015Q2	5.64224	0.0116592	2032.08	60.812	0.0187382	5.18932	0.00637073	2428.87	74.4785	0.00437787	0.00435401	4.12314	4.70892	4.8295
2015Q3	5.65799	0.00999479	2037.55	59.9058	0.0175369	5.1965	0.00462316	2423.92	74.1082	0.00439559	0.00452182	3.91764	4.63769	4.71608
2015Q4	5.66787	0.0243315	2042.28	59.0245	0.017226	5.20322	0.00207157	2418.76	73.7159	0.00449391	0.00431187	3.77533	4.60811	4.61462
2016Q1	5.70309	0.00831261	2037.11	58.0226	0.024206	5.2084	0.0043864	2407.22	73.2674	0.00427331	0.00388221	3.51826	4.61015	4.60436
2016Q2	5.72591	0.0171836	2049.6	57.2808	0.0159783	5.21789	0.00503388	2404.62	72.9244	0.00430599	0.00350754	3.81919	4.67213	4.66996
2016Q3	5.74608	0.00220298	2068.93	56.6177	0.0157828	5.2229	0.0043918	2404.65	72.6475	0.00412988	0.00287723	3.82496	4.68486	4.7131
2016Q4	5.75282	-0.000455583	2092.79	56.0431	0.0149365	5.23144	0.0049603	2406.95	72.3987	0.00419019	0.00385106	3.89659	4.69675	4.81721
2017Q1	5.76377	0.00380101	2138.2	55.7254	0.0145829	5.23898	0.00661218	2412.39	72.4926	0.00413619	0.00439623	3.984	4.7589	4.93345
2017Q2	5.78314	0.00873448	2167.64	55.2856	0.0146065	5.248	0.00270452	2418.67	72.2395	0.00423404	0.00414662	3.90636	4.72802	4.82467
2017Q3	5.80717	0.0119265	2197.23	54.8716	0.0144414	5.25664	0.00389817	2427.19	71.951	0.00399303	0.00429087	3.95432	4.69356	4.91472
2017Q4	5.82731	0.0128649	2225.34	54.485	0.0142919	5.26301	0.00478588	2437.53	71.5928	0.00406732	0.00440794	4.12049	4.68847	4.94118
2018Q1	5.84161	0.0118207	2260.82	54.3787	0.0143785	5.27233	0.00969127	2458.1	71.0709	0.00423567	0.00480211	4.20277	4.764	5.00846
2018Q2	5.85247	0.00206759	2283.11	53.9707	0.0144965	5.28119	0.00351637	2467.44	70.6744	0.00475826	0.0048607	4.31172	4.76278	5.00071
2018Q3	5.86705	0.0285263	2301.49	53.5139	0.0153365	5.28566	0.00678517	2475.43	70.2982	0.00525814	0.00487646	4.32103	4.72917	4.9314
2018Q4	5.88222	0.00734505	2315.27	53	0.0156028	5.29055	0.00380946	2481.2	69.9216	0.00570589	0.00501646	4.21625	4.69188	4.93174
2019Q1	5.89599	0.0300477	2330.88	52.3177	0.0152973	5.29673	0.00112365	2489.83	69.5976	0.00569323	0.00429658	4.14679	4.70752	4.98152
2019Q2	5.90352	0.0160717	2329.06	51.7418	0.0144099	5.30303	0.00666367	2487.7	69.2447	0.00554143	0.00368575	4.23396	4.71555	5.04005
2019Q3	5.9108	0.00873792	2318.12	51.1829	0.0132588	5.30842	0.00560891	2481.93	68.9008	0.00507899	0.00254549	4.12638	4.65469	5.03017
2019Q4	5.92262	0.0280629	2298.56	50.6273	0.0123404	5.3123	0.00626859	2471.39	68.559	0.00456347	0.00278306	4.14911	4.64714	4.9668

## Sheet: INDONESIA
date	y	Dp	Co2	ints	r	ys	Dps	Co2s	intss	rs	lrs	poil	pmat	pmetal
1979Q2	3.5816	0.0656768	57.9713	102.299	0.0310186	3.51691	0.0242565	903.351	124.053	0.0209545	0.026726	3.43354	4.14896	4.20017
1979Q3	3.6087	0.0677333	59.8392	101.306	0.030488	3.5277	0.0287592	901.655	123.07	0.0222856	0.0273913	3.57632	4.27287	4.19806
1979Q4	3.6358	0.0281669	61.9161	100.138	0.0326693	3.54887	0.02674	897.109	121.809	0.0237496	0.0295357	3.69673	4.2201	4.30573
1980Q1	3.6629	0.0295832	65.24	97.9443	0.0343528	3.5554	0.0332153	880.064	119.915	0.0264638	0.0321937	3.66166	4.31133	4.4313
1980Q2	3.68072	0.0464538	67.253	96.7639	0.0320323	3.56013	0.029124	873.945	118.5	0.0266103	0.0318356	3.64335	4.20753	4.28434
1980Q3	3.69854	0.0420369	69.0053	95.7963	0.0250066	3.57003	0.0229145	869.248	117.141	0.0259145	0.0310353	3.55005	4.28988	4.27781
1980Q4	3.71636	0.0385519	70.4969	94.9833	0.0295568	3.58094	0.0254801	865.636	115.746	0.0276362	0.031656	3.67934	4.28417	4.19572
1981Q1	3.73418	0.0290221	71.4305	94.5059	0.0369972	3.5951	0.0258141	867.553	114.265	0.027657	0.0313876	3.6669	4.20484	4.13558
1981Q2	3.75529	0.0186249	72.5664	94.0289	0.038309	3.60614	0.0276412	865.042	113.06	0.0279377	0.0313963	3.56132	4.18152	4.08299
1981Q3	3.77639	0.0180189	73.5801	93.7575	0.041421	3.62074	0.0268319	862.193	112.009	0.0301851	0.0326636	3.57197	4.12231	4.04908
1981Q4	3.79749	0.0116621	74.4093	93.6008	0.0338293	3.62995	0.0190074	858.807	111.024	0.0273099	0.0329527	3.60504	4.10827	4.00455
1982Q1	3.8186	0.0524624	75.5092	94.5291	0.0395286	3.63727	0.0145852	851.056	110.511	0.0263828	0.0307076	3.47438	4.13057	3.98791
1982Q2	3.79825	0.00469371	76.0059	94.3898	0.0413574	3.6477	0.0124057	849.182	109.746	0.0273737	0.0296207	3.53543	4.12355	3.89333
1982Q3	3.7779	0.0136995	76.2669	94.1469	0.0402958	3.65337	0.0179865	848.747	109.057	0.0257247	0.0287048	3.51432	4.10781	3.87153
1982Q4	3.75755	0.0215425	76.2087	93.6832	0.0378582	3.66391	0.0155942	849.599	108.379	0.025479	0.0272717	3.51195	4.05718	3.86444
1983Q1	3.7372	0.0493447	74.9213	93.0077	0.0404517	3.67561	0.013498	850.02	107.865	0.025012	0.0252654	3.38075	4.05576	3.9794
1983Q2	3.85798	0.0314891	74.8685	92.3803	0.025767	3.69266	0.0151717	855.342	107.328	0.0260041	0.0250685	3.39576	4.13916	4.08574
1983Q3	3.83459	0.023638	74.9732	91.77	0.0253457	3.70971	0.015957	863.232	106.854	0.0261454	0.0256419	3.42658	4.22084	4.12733
1983Q4	3.86581	0.00911774	75.2117	91.0464	0.0318123	3.72908	0.0185113	873.552	106.406	0.0262941	0.0251713	3.37218	4.26196	4.0872
1984Q1	3.89734	0.0503048	75.5129	89.9498	0.0413928	3.75195	0.0192217	901.406	106.405	0.0264017	0.0253016	3.39307	4.28207	4.06349
1984Q2	3.89075	0.025204	76.315	89.4299	0.037105	3.76393	0.0134701	911.555	105.988	0.0269103	0.0260709	3.38714	4.32184	4.00183
1984Q3	3.90097	0.00641529	77.4001	89.2036	0.0630785	3.77826	0.0168833	918.533	105.527	0.028457	0.0259807	3.33511	4.28416	3.89374
1984Q4	3.87728	0.00285415	78.7589	89.097	0.0278853	3.78871	0.0145971	922.196	104.994	0.0280583	0.0250135	3.3161	4.21095	3.87954
1985Q1	3.90685	0.00902569	80.9649	89.6881	0.0275647	3.80246	0.0164318	913.727	104.172	0.0286321	0.0249355	3.32372	4.06787	3.89018
1985Q2	3.91715	0.0298665	82.8862	89.9885	0.0253983	3.80895	0.0210557	915.312	103.694	0.0293397	0.0241826	3.2968	4.11059	3.91169
1985Q3	3.91561	0.00493417	84.9715	90.5777	0.0203489	3.81773	0.0144596	917.65	103.319	0.0244926	0.0231221	3.30635	4.10547	3.84638
1985Q4	3.92513	0.00258615	87.1337	91.176	0.0249765	3.83004	0.0121384	920.484	102.999	0.0251728	0.0227588	3.34394	4.17151	3.80791
1986Q1	3.93362	0.0191907	91.6219	93.7215	0.0263706	3.83877	0.0144977	922.494	103.322	0.0250052	0.0206228	2.87913	4.17421	3.86766
1986Q2	3.95678	0.00968646	93.5304	94.1707	0.0278382	3.8518	0.00360955	927.855	103.013	0.0190148	0.0194978	2.55129	4.24125	3.8825
1986Q3	3.99317	0.0142262	95.0178	94.4744	0.0294309	3.86856	0.00816548	934.819	102.67	0.0189759	0.0197744	2.51746	4.21312	3.86466
1986Q4	4.00861	0.0438781	95.8002	94.2121	0.0314451	3.88243	0.0129443	943.025	102.189	0.0189946	0.0198949	2.68958	4.25422	3.86301
1987Q1	3.98568	0.0162287	94.6336	93.6101	0.0349911	3.8976	0.013696	954.556	101.505	0.0226366	0.0195014	2.88621	4.31948	3.91861
1987Q2	4.03719	0.0171371	95.2963	92.9557	0.0401184	3.91541	0.0196055	965.545	100.978	0.0241805	0.0194556	2.92767	4.47019	4.01306
1987Q3	4.03158	0.0179135	96.4274	92.4572	0.0322229	3.93762	0.0166799	977.561	100.531	0.0209956	0.0211048	2.94992	4.54813	4.14914
1987Q4	4.02938	0.0329668	97.6183	91.6362	0.0280492	3.95652	0.0186975	990.294	100.041	0.022133	0.0215633	2.89361	4.58545	4.26423
1988Q1	4.0201	0.0152587	101.049	91.012	0.0315112	3.97682	0.0234219	1011.57	99.7983	0.0242164	0.0200062	2.76179	4.56229	4.40532
1988Q2	4.09091	0.0167404	102.418	90.2136	0.0342003	3.99652	0.0261194	1023.69	99.3333	0.0258576	0.0202253	2.78577	4.62232	4.62957
1988Q3	4.08411	0.0192228	103.798	89.7077	0.034897	4.01316	0.0350352	1033.95	98.9126	0.0289926	0.0214061	2.67012	4.55098	4.50419
1988Q4	4.11341	0.00854975	104.716	89.0198	0.0390729	4.03257	0.0310246	1042.12	98.4145	0.030973	0.0206662	2.59815	4.48927	4.55654
1989Q1	4.1329	0.0170448	100.411	87.2296	0.0323693	4.04236	0.0250027	1041.26	97.2675	0.0313735	0.0210636	2.86129	4.54686	4.57107
1989Q2	4.13108	0.0248283	103.32	87.4634	0.0284587	4.05444	0.0295731	1049.05	97.0681	0.0389638	0.022321	2.92485	4.57214	4.46939
1989Q3	4.15455	0.00649967	108.565	88.721	0.028986	4.06559	0.0327193	1058.09	97.1876	0.0364623	0.0218074	2.86413	4.64661	4.3714
1989Q4	4.17934	0.0123991	115.667	90.5514	0.0285479	4.08255	0.0248166	1068.09	97.5462	0.0429799	0.0220043	2.96347	4.61599	4.31932
1990Q1	4.18966	0.0157145	135.123	98.0024	0.0241303	4.1025	0.0421314	1087.35	99.4701	0.0498875	0.0231227	2.98807	4.63457	4.23774
1990Q2	4.21771	0.0219134	142.692	99.8324	0.0286072	4.11453	0.0276107	1097.11	99.9493	0.0289649	0.0236432	2.77035	4.67062	4.29293
1990Q3	4.23066	0.03892	148.927	101.028	0.0363712	4.12662	0.0190302	1105.4	100.251	0.030779	0.0243361	3.27351	4.6263	4.39422
1990Q4	4.23832	0.0180074	153.23	101.114	0.0412585	4.13387	0.0250535	1111.58	100.34	0.031721	0.0243051	3.48215	4.57461	4.29576
1991Q1	4.27196	0.0112014	153.47	99.1027	0.0489534	4.15172	0.021578	1111.99	99.7684	0.0287187	0.0231406	3.03442	4.52954	4.22365
1991Q2	4.27647	0.0227329	155.864	98.3877	0.0315112	4.15951	0.0170868	1117.12	99.7069	0.0258596	0.0230843	2.93354	4.59201	4.15647
1991Q3	4.29193	0.0353458	158.355	97.8744	0.0286222	4.17478	0.0179006	1123	99.6513	0.0276223	0.0229371	2.98922	4.54331	4.10953
1991Q4	4.30527	0.022482	160.335	97.1041	0.0293124	4.18524	0.0199676	1128.66	99.6146	0.0305107	0.0220646	3.02065	4.50042	4.06563
1992Q1	4.32489	0.0130937	161.382	96.2703	0.0300377	4.20415	0.0184438	1134.64	99.4936	0.0282045	0.0214581	2.90146	4.46974	4.0949
1992Q2	4.33981	0.017176	163.398	95.8363	0.0282802	4.2136	0.0187441	1141.91	99.5443	0.0266184	0.0213824	3.00183	4.5508	4.12876
1992Q3	4.36062	0.00860503	166.194	95.9463	0.0275497	4.22736	0.0183594	1150.7	99.6311	0.0267953	0.0202289	3.00262	4.53399	4.1614
1992Q4	4.36995	0.00984803	169.063	96.1043	0.0274003	4.2427	0.0187169	1159.86	99.7909	0.0263513	0.0192314	2.95424	4.56011	4.05687
1993Q1	4.36973	0.052478	174.5	99.7248	0.0265551	4.25591	0.0217277	1174.54	100.209	0.0259845	0.0179455	2.90053	4.59908	4.03882
1993Q2	4.38377	0.0196242	177.476	99.6039	0.0237745	4.27275	0.0249006	1184.76	100.389	0.0270441	0.0173536	2.90396	4.691	3.96555
1993Q3	4.42489	0.0117941	180.671	99.1378	0.0161815	4.28695	0.0246316	1195.37	100.496	0.0284002	0.0166759	2.80288	4.67971	3.9583
1993Q4	4.46646	0.0133693	183.398	97.7533	0.0163533	4.30304	0.0250025	1205.17	100.567	0.0282073	0.015717	2.71248	4.66861	3.8938
1994Q1	4.45902	0.0313278	184.368	93.701	0.0175136	4.3184	0.0342755	1215.74	101.065	0.0296619	0.0161158	2.63596	4.67389	3.99173
1994Q2	4.48788	0.0166799	187.555	92.2759	0.0222544	4.32959	0.0295134	1225.79	100.84	0.0318752	0.0176039	2.77585	4.77563	4.05964
1994Q3	4.49201	0.0238461	191.725	91.6586	0.0255414	4.34455	0.0251365	1236.75	100.324	0.0184793	0.0187573	2.81999	4.78881	4.1596
1994Q4	4.49934	0.0201138	196.395	91.32	0.0274825	4.35536	0.0162581	1247.56	99.552	0.0184764	0.0196325	2.80508	4.78162	4.3086
1995Q1	4.53988	0.0270587	204.52	94.4077	0.0299415	4.36814	0.0148465	1264.64	97.2624	0.0205199	0.0196661	2.82704	4.82564	4.36152
1995Q2	4.56109	0.028679	209.617	94.2888	0.0352158	4.38716	0.0132146	1274.3	96.4489	0.0196943	0.0178438	2.89805	4.86276	4.31728
1995Q3	4.56699	0.0131559	214.589	94.0581	0.0306944	4.40455	0.01231	1283.04	95.8186	0.0184977	0.0167322	2.78449	4.74639	4.35032
1995Q4	4.58819	0.0154212	219.349	93.2574	0.0319663	4.41257	0.00947892	1289.96	95.4159	0.0182512	0.0153448	2.8325	4.71035	4.29235
1996Q1	4.59541	0.0435939	222.958	91.521	0.0305175	4.4301	0.0112208	1292.27	95.5759	0.0172962	0.0155027	2.92573	4.6967	4.25429
1996Q2	4.6282	0.00466053	227.598	90.575	0.0337348	4.44225	0.0126814	1298.2	95.4402	0.0164139	0.0160001	2.96903	4.74451	4.23736
1996Q3	4.64719	0.0044373	232.292	89.9684	0.0345706	4.45183	0.00887623	1305.18	95.3162	0.0165368	0.0159477	3.02173	4.78663	4.13949
1996Q4	4.68598	0.00898251	237.169	89.3287	0.031805	4.46879	0.00764436	1312.39	95.2726	0.0160846	0.0148985	3.14284	4.77683	4.14569
1997Q1	4.66605	0.0255424	245.315	87.8613	0.0286222	4.47762	0.00768877	1325.76	95.6436	0.0153533	0.0147593	3.05312	4.77684	4.23674
1997Q2	4.68072	0.00864682	249.206	88.1806	0.0318343	4.49366	0.00771517	1332.19	95.5109	0.0154666	0.0147829	2.89399	4.7422	4.24019
1997Q3	4.69828	0.0185131	251.922	89.4328	0.0920273	4.49896	0.00795172	1338.03	95.2095	0.0165514	0.0140343	2.91907	4.68804	4.23841
1997Q4	4.69907	0.0350644	253.603	91.2798	0.0859919	4.50721	0.00711028	1342.46	94.8218	0.0179494	0.0139978	2.92925	4.64601	4.15267
1998Q1	4.61733	0.180904	248.54	97.5345	0.114224	4.49095	0.0105347	1347.19	93.942	0.019204	0.0145248	2.64456	4.56179	4.07324
1998Q2	4.53734	0.168354	250.176	99.706	0.127171	4.49221	0.00500629	1349.16	93.3741	0.0178441	0.0139494	2.58718	4.59297	4.03816
1998Q3	4.52407	0.182855	252.793	101.6	0.13873	4.49467	0.00469402	1350.65	92.757	0.0149093	0.0123747	2.51903	4.54016	3.99794
1998Q4	4.50081	0.0466843	256.45	102.829	0.105924	4.51127	0.00547123	1350.93	92.1579	0.0121763	0.0103412	2.40651	4.47499	3.95602
1999Q1	4.5519	0.0464645	266.705	103.169	0.0840407	4.52099	-0.000798526	1340.88	91.184	0.0112933	0.0108376	2.40872	4.50767	3.90422
1999Q2	4.55287	-0.00665392	270.307	103.916	0.0635636	4.53772	0.00129234	1342.88	90.5989	0.0092053	0.0108773	2.72952	4.5039	3.96896
1999Q3	4.55207	-0.0227092	272.812	104.852	0.0310186	4.55041	0.00434839	1348.53	90.0772	0.00917787	0.0121964	3.01115	4.53907	4.06304
1999Q4	4.55826	-0.00069895	274.16	105.535	0.0288228	4.56571	0.00538049	1357.44	89.6669	0.00933702	0.0127566	3.17991	4.58817	4.108
2000Q1	4.5905	0.0243198	268.857	107.493	0.0226049	4.58662	0.0046318	1381.13	89.1085	0.00926039	0.0128855	3.28208	4.5844	4.17693
2000Q2	4.59258	0.0100356	270.183	107.831	0.0241984	4.60222	0.00203905	1391.44	88.8599	0.00955913	0.0124587	3.28897	4.60103	4.11601
2000Q3	4.60437	0.0220463	272.691	108.11	0.025067	4.6133	0.00753523	1400.68	88.718	0.00995385	0.012012	3.41907	4.58557	4.14823
2000Q4	4.63517	0.0280831	276.203	107.859	0.0263376	4.6205	0.00542358	1408.8	88.7536	0.0105094	0.0114442	3.40782	4.58531	4.11077
2001Q1	4.63289	0.0291801	286.052	107.024	0.0361261	4.62664	0.00497805	1410.39	89.2014	0.00983133	0.0102014	3.26761	4.59815	4.11245
2001Q2	4.64704	0.0264008	289.816	106.5	0.0320836	4.62733	0.00466891	1417.6	89.2708	0.00920642	0.0107626	3.31957	4.65053	4.07223
2001Q3	4.64359	0.0364496	292.946	106.234	0.0356206	4.62742	0.00306228	1425.92	89.2465	0.0088759	0.0101497	3.25336	4.51968	3.9816
2001Q4	4.6486	0.0270232	295.204	105.818	0.0361549	4.63446	0.00153815	1435.18	89.2382	0.00773209	0.010032	3.00503	4.43654	3.94519
2002Q1	4.66089	0.0458828	291.435	106.576	0.0393721	4.64936	0.00241053	1437.09	88.5773	0.00713426	0.0106903	3.064	4.46323	4.0002
2002Q2	4.68184	0.00892164	294.162	105.96	0.0348463	4.66614	0.00516003	1451	88.5803	0.00755208	0.0106725	3.23855	4.53943	4.0069
2002Q3	4.69696	0.0168608	298.41	105.275	0.0297418	4.67569	0.00419318	1469.35	88.6572	0.00755727	0.00950017	3.28435	4.60294	3.97364
2002Q4	4.69756	0.0261422	303.991	104.237	0.0226734	4.68258	0.00521369	1491.9	88.9299	0.00701436	0.00891316	3.28014	4.59766	3.99848
2003Q1	4.71573	0.0226681	317.917	101.802	0.027221	4.69257	0.00676744	1524.46	89.3972	0.00688439	0.00815612	3.42689	4.55769	4.05504
2003Q2	4.72644	0.00202687	323.432	100.916	0.0199183	4.6976	0.00211979	1552.81	89.7336	0.00652463	0.00753648	3.25007	4.5278	4.04921
2003Q3	4.7332	0.00847767	327.781	100.503	0.0144886	4.72152	0.00278215	1583.16	90.0099	0.00596492	0.00854541	3.3416	4.55594	4.10096
2003Q4	4.73838	0.0208102	330.944	100.375	0.0128475	4.74025	0.00686615	1615.28	90.3819	0.00574736	0.00894388	3.37151	4.59076	4.21042
2004Q1	4.75307	0.0091535	330.026	102.778	0.0148736	4.75724	0.00728072	1658.47	91.5877	0.00555778	0.00872361	3.44144	4.60669	4.37315
2004Q2	4.76874	0.0291021	331.49	102.683	0.0109883	4.77017	0.00619146	1690.63	91.4414	0.00563636	0.00928205	3.56153	4.5966	4.37327
2004Q3	4.78088	0.0126322	332.714	102.343	0.0112593	4.78348	0.00651637	1721.19	90.75	0.00595638	0.00880092	3.70733	4.61299	4.40145
2004Q4	4.80478	0.0101718	333.755	101.577	0.0152267	4.79566	0.00423957	1750.02	89.6899	0.00629712	0.00811973	3.80057	4.57556	4.46193
2005Q1	4.81314	0.0231205	331.422	99.7837	0.0132746	4.80833	0.00476281	1776.24	85.9628	0.00664302	0.00831437	3.86812	4.59446	4.5666
2005Q2	4.82637	0.0282696	333.082	98.7334	0.0155323	4.82578	0.0039301	1801.95	84.666	0.00679999	0.00788143	3.96614	4.59679	4.56821
2005Q3	4.83736	0.018474	335.839	97.8489	0.0167277	4.84141	0.00747539	1826.47	83.5923	0.00704356	0.00811047	4.12434	4.61307	4.59282
2005Q4	4.85257	0.0934993	339.772	96.929	0.0199799	4.85897	0.00667697	1849.57	82.857	0.00798694	0.00875819	4.05639	4.61618	4.68804
2006Q1	4.86461	0.0167454	346.906	97.0325	0.0235926	4.8752	0.00469088	1866.06	83.031	0.008158	0.00880059	4.13762	4.64505	4.84933
2006Q2	4.8756	0.0162233	351.693	95.9701	0.0247123	4.88654	0.00703707	1888.59	82.5491	0.00836841	0.00956256	4.2543	4.69063	5.05735
2006Q3	4.89312	0.0108344	356.366	94.8411	0.0244707	4.89995	0.00517191	1912.2	81.9626	0.00900218	0.00932059	4.25666	4.70737	5.10568
2006Q4	4.91058	0.0147067	361.078	93.4345	0.0149286	4.92018	0.00582621	1936.36	81.3872	0.00922427	0.00900997	4.10497	4.71098	5.16478
2007Q1	4.92455	0.0229046	368.951	91.2476	0.0142919	4.94038	0.00437257	1975.9	80.0763	0.00919974	0.00921491	4.07088	4.76347	5.17152
2007Q2	4.94137	0.0133193	372.082	89.7887	0.0169458	4.95432	0.00797288	1995.76	79.653	0.00898386	0.00966306	4.22889	4.76565	5.30609
2007Q3	4.95683	0.00980051	373.52	88.5799	0.0141896	4.96763	0.0105017	2010.7	79.3505	0.00921451	0.00974133	4.31275	4.69526	5.2137
2007Q4	4.96778	0.0153093	373.504	87.4541	0.0129741	4.98436	0.0133733	2020.12	79.2626	0.00881385	0.00948592	4.48497	4.72447	5.14594
2008Q1	4.9853	0.0256008	363.557	86.431	0.0172027	4.99757	0.0147282	2007.26	79.7456	0.00840074	0.0088094	4.56897	4.7558	5.24754
2008Q2	5.0026	0.0364133	363.682	85.7051	0.0192711	4.99997	0.0139269	2013.34	79.8539	0.00851786	0.00938122	4.81141	4.77205	5.25694
2008Q3	5.0172	0.0341786	364.937	85.3374	0.0219035	5.00297	0.011991	2020.93	79.8933	0.0091061	0.00944897	4.76061	4.77608	5.16869
2008Q4	5.01891	0.0125357	367.852	85.2131	0.0229472	4.98589	-0.00514292	2029.57	79.9413	0.00648005	0.00835588	4.04549	4.60926	4.77386
2009Q1	5.02997	0.000110851	373.504	86.7461	0.0203489	4.96302	-0.00255466	2027.76	80.1626	0.00471403	0.00739388	3.821	4.45541	4.67919
2009Q2	5.04285	0.00845822	378.967	86.6446	0.0178475	4.9851	0.00178096	2044.71	80.1123	0.00396544	0.00805024	4.0898	4.44738	4.7925
2009Q3	5.05976	0.00477361	384.549	86.4039	0.0156341	5.00618	0.00786644	2067.61	79.9103	0.00385451	0.00822171	4.23354	4.58621	5.0164
2009Q4	5.07246	0.0125	390.979	85.9217	0.0152659	5.02379	0.00775414	2096.57	79.5783	0.00379377	0.00813417	4.32473	4.66438	5.11781
2010Q1	5.08845	0.0106348	395.467	85.0873	0.0150385	5.04762	0.00719108	2151.91	79.1379	0.00392337	0.00818886	4.34659	4.74467	5.25297
2010Q2	5.10341	0.015111	404.522	84.2786	0.0145915	5.07014	0.00495725	2185.77	78.6019	0.00413581	0.00778466	4.37501	4.80737	5.30213
2010Q3	5.11777	0.0207639	414.321	83.509	0.0149312	5.07593	0.00699486	2216.82	77.9457	0.00456464	0.00693235	4.34296	4.81179	5.26377
2010Q4	5.13677	0.0149162	425.662	82.6445	0.0138114	5.09032	0.0110364	2245.7	77.148	0.00492197	0.00697181	4.46917	4.94236	5.41242
2011Q1	5.1514	0.0154215	448.307	81.9685	0.0145908	5.10276	0.0119802	2277.07	75.5152	0.00517178	0.00787877	4.65553	5.08508	5.51601
2011Q2	5.16625	0.00629535	458.964	80.8852	0.0144493	5.10727	0.00911438	2300.87	74.8023	0.00558178	0.00753927	4.76326	5.1035	5.48792
2011Q3	5.18179	0.00865698	466.165	79.8329	0.0138981	5.12122	0.00899487	2319.83	74.2728	0.00588097	0.0065965	4.71985	5.03024	5.45127
2011Q4	5.19868	0.0103901	470.463	78.6536	0.0117288	5.1249	0.0056112	2334.79	73.891	0.00600186	0.00625943	4.69098	4.90421	5.27519
2012Q1	5.21265	0.0108844	472.42	77.5692	0.00974908	5.13814	0.00699508	2329.89	74.0843	0.00573619	0.00605875	4.77328	4.90957	5.32474
2012Q2	5.22763	0.0141514	471.698	76.1383	0.00939619	5.1444	0.00616626	2344.12	73.9437	0.005556	0.00566285	4.69009	4.91727	5.26874
2012Q3	5.24214	0.00842325	467.594	74.7371	0.0100134	5.14894	0.00572942	2360.08	73.8529	0.00534449	0.00508017	4.69534	4.88177	5.18471
2012Q4	5.25758	0.0099048	460.255	73.2278	0.0101735	5.16112	0.00691982	2378.07	73.7726	0.00506571	0.00491371	4.70087	4.88322	5.22622
2013Q1	5.27132	0.018524	430.916	70.5678	0.0102215	5.16415	0.00620808	2418.57	74.0869	0.00497445	0.00501138	4.72386	4.89144	5.29525
2013Q2	5.28611	0.0173062	425.961	69.2622	0.0130532	5.17306	0.0020098	2434.08	73.9914	0.00488085	0.00492644	4.63157	4.88935	5.17045
2013Q3	5.29831	0.035365	425.542	68.4031	0.0172882	5.18451	0.00772087	2443.81	73.8386	0.00506465	0.00583465	4.7039	4.84348	5.17447
2013Q4	5.30996	0.00879514	429.665	67.9195	0.0188696	5.19319	0.00785957	2447.46	73.5794	0.00498099	0.00577059	4.69424	4.84484	5.18434
2014Q1	5.32218	0.0131547	455.653	69.2203	0.019541	5.20234	0.00527214	2433.47	73.2337	0.00523706	0.00564376	4.68464	4.84448	5.1372
2014Q2	5.33455	0.0103688	462.829	68.8468	0.0195872	5.20861	0.00785084	2431.35	72.8842	0.00510948	0.00524042	4.69871	4.82792	5.10325
2014Q3	5.34645	0.010734	467.617	68.3176	0.0194022	5.21797	0.00422359	2428.37	72.5395	0.00499256	0.00470164	4.6242	4.76292	5.08699
2014Q4	5.35878	0.0289916	469.946	67.6297	0.0173115	5.22587	0.00118345	2424	72.1381	0.00488136	0.00411532	4.33699	4.71701	4.97585
2015Q1	5.3699	0.0131931	464.308	65.9498	0.0164937	5.23653	0.000257738	2415.68	71.6935	0.00499504	0.00335227	3.9884	4.70828	4.85634
2015Q2	5.38076	0.0144015	464.838	65.1443	0.0168679	5.24597	0.00575012	2411.42	71.2841	0.00459822	0.00366738	4.12314	4.70892	4.8295
2015Q3	5.39386	0.0124485	465.314	64.471	0.0197259	5.25353	0.00403855	2407.46	70.9295	0.00415824	0.00374955	3.91764	4.63769	4.71608
2015Q4	5.40825	0.00740459	465.597	63.9645	0.0212231	5.26034	0.00192218	2403.68	70.571	0.00425707	0.00354878	3.77533	4.60811	4.61462
2016Q1	5.41859	0.00819506	459.376	63.5678	0.016283	5.26852	0.00282956	2394.06	70.3145	0.00447321	0.0030014	3.51826	4.61015	4.60436
2016Q2	5.43156	0.00507355	462.159	63.2905	0.0174515	5.27825	0.00477798	2393.42	69.9815	0.00406159	0.0025704	3.81919	4.67213	4.66996
2016Q3	5.44323	0.00944769	467.477	63.1414	0.0171482	5.28671	0.00331784	2395.14	69.693	0.00377784	0.00211633	3.82496	4.68486	4.7131
2016Q4	5.45541	0.0102369	475.107	63.1654	0.0179871	5.29515	0.00473092	2399.28	69.4038	0.00380313	0.00298607	3.89659	4.69675	4.81721
2017Q1	5.46801	0.0112108	488.119	63.8726	0.0166107	5.30527	0.00603502	2408.99	69.1961	0.00383608	0.00347095	3.984	4.7589	4.93345
2017Q2	5.47982	0.0102954	498.686	63.9466	0.0168446	5.3167	0.00222718	2416.47	68.9195	0.00395378	0.00326007	3.90636	4.72802	4.82467
2017Q3	5.49223	0.00582071	510.417	63.9196	0.0126733	5.32843	0.0039055	2424.97	68.6726	0.00386583	0.00337039	3.95432	4.69356	4.91472
2017Q4	5.50539	0.00734962	522.955	63.8431	0.0133378	5.33595	0.00509476	2434.51	68.4245	0.0039776	0.00353062	4.12049	4.68847	4.94118
2018Q1	5.51782	0.00911028	538.082	64.418	0.0130532	5.34435	0.00735179	2449.4	68.3167	0.00413095	0.00389854	4.20277	4.764	5.00846
2018Q2	5.53114	0.00912277	550.154	63.9264	0.0171482	5.35248	0.00192577	2457.84	68.0387	0.00450809	0.00392198	4.31172	4.76278	5.00071
2018Q3	5.5427	0.00483739	562.224	63.0221	0.0177311	5.35717	0.00779715	2465.27	67.749	0.00480381	0.00386421	4.32103	4.72917	4.9314
2018Q4	5.55574	0.00839718	573.752	61.7959	0.0185448	5.3635	0.00346289	2471.31	67.4284	0.00536174	0.00388349	4.21625	4.69188	4.93174
2019Q1	5.5678	0.00380478	591.258	58.7359	0.0174048	5.37067	0.00299693	2480.45	67.0225	0.00551507	0.00326998	4.14679	4.70752	4.98152
2019Q2	5.58056	0.0135243	596.857	57.4225	0.0167978	5.37725	0.00644688	2480.13	66.6768	0.00525564	0.00275299	4.23396	4.71555	5.04005
2019Q3	5.59196	0.00778182	599.019	56.2502	0.0142368	5.38371	0.00472486	2476.57	66.3567	0.00491841	0.00184652	4.12638	4.65469	5.03017
2019Q4	5.60385	0.00399101	597.079	55.3584	0.0134089	5.38595	0.00720313	2469.2	66.0461	0.00440517	0.00210175	4.14911	4.64714	4.9668

## Sheet: JAPAN
date	y	Dp	Co2	ints	r	lr	ys	Dps	Co2s	intss	rs	lrs	poil	pmat	pmetal
1979Q2	4.09417	0.0161834	922.003	129.394	0.0124706	0.0188387	3.50666	0.0266688	1344.37	129.478	0.0229276	0.0277251	3.43354	4.14896	4.20017
1979Q3	4.10345	0.0146871	918.719	128.661	0.0155855	0.0188773	3.52007	0.0282198	1340.93	128.395	0.0235799	0.0284659	3.57632	4.27287	4.19806
1979Q4	4.11215	0.0154076	910.302	127.298	0.0179787	0.020633	3.54233	0.0257077	1333.62	127.191	0.0252894	0.0307877	3.69673	4.2201	4.30573
1980Q1	4.12579	0.0242944	885.483	125.072	0.0219468	0.0221705	3.54822	0.0324708	1307.93	125.512	0.02768	0.0338509	3.66166	4.31133	4.4313
1980Q2	4.12753	0.0227251	874.942	123.261	0.0293829	0.0220485	3.5502	0.0300037	1298.35	124.184	0.0259231	0.032956	3.64335	4.20753	4.28434
1980Q3	4.13519	0.0157951	866.029	121.539	0.0284745	0.021682	3.55732	0.0229874	1291.01	122.843	0.0249775	0.0324897	3.55005	4.28988	4.27781
1980Q4	4.14437	0.0108127	857.484	119.521	0.0238462	0.0222468	3.56783	0.0273981	1285.52	121.528	0.0278123	0.033674	3.67934	4.28417	4.19572
1981Q1	4.15468	0.0129242	857.045	117.24	0.0204302	0.0206944	3.58176	0.027467	1288.39	119.726	0.0291269	0.034315	3.6669	4.20484	4.13558
1981Q2	4.15948	0.00927588	850.49	115.441	0.0171949	0.0207787	3.59053	0.0264669	1284.34	118.621	0.0302808	0.0348093	3.56132	4.18152	4.08299
1981Q3	4.16777	0.0086374	844.081	114.038	0.0175002	0.0216209	3.60412	0.026274	1279.61	117.694	0.031869	0.0365874	3.57197	4.12231	4.04908
1981Q4	4.16884	0.00871102	836.203	112.639	0.0165646	0.0199568	3.61143	0.0202631	1274.16	116.98	0.0292731	0.0370514	3.60504	4.10827	4.00455
1982Q1	4.17907	0.0039517	825.796	112.568	0.016	0.0186918	3.61491	0.016879	1260.9	117.157	0.0294661	0.0352504	3.47438	4.13057	3.98791
1982Q2	4.1933	0.00458376	820.486	111.458	0.0173167	0.0193637	3.62211	0.0167688	1257.58	116.573	0.0299483	0.0338131	3.53543	4.12355	3.89333
1982Q3	4.19054	0.0101096	817.751	110.518	0.0171909	0.0201183	3.62692	0.0197326	1256.35	115.895	0.0282741	0.0322038	3.51432	4.10781	3.87153
1982Q4	4.19755	0.00568801	815.878	109.426	0.0165434	0.0192943	3.63472	0.0165486	1257.4	115.149	0.0276301	0.0296272	3.51195	4.05718	3.86444
1983Q1	4.19877	0.000633972	816.099	107.754	0.016062	0.0183436	3.64563	0.0162459	1258.06	114.223	0.0266995	0.0277765	3.38075	4.05576	3.9794
1983Q2	4.20349	0.00614219	820.332	107.14	0.0150171	0.0181267	3.66744	0.0172168	1265.52	113.373	0.0274641	0.0276318	3.39576	4.13916	4.08574
1983Q3	4.21018	0.00228537	828.522	107.065	0.0156469	0.0180026	3.68451	0.0169558	1276.37	112.479	0.027207	0.0288232	3.42658	4.22084	4.12733
1983Q4	4.213	0.00716482	838.916	107.283	0.0152354	0.0170937	3.70401	0.0171194	1290.92	111.556	0.027038	0.028526	3.37218	4.26196	4.0872
1984Q1	4.21968	0.0085352	878.098	110.694	0.0149956	0.0165171	3.72857	0.0181614	1328.08	110.407	0.0279701	0.0290065	3.39307	4.28207	4.06349
1984Q2	4.23257	0.00301566	887.283	110.844	0.0141997	0.0169692	3.74398	0.0154236	1342.69	109.509	0.0282812	0.0302387	3.38714	4.32184	4.00183
1984Q3	4.24558	0.00274693	892.174	110.567	0.0149273	0.01679	3.76049	0.0162474	1352.94	108.666	0.0306092	0.0299594	3.33511	4.28416	3.89374
1984Q4	4.24832	0.00904568	890.314	109.665	0.0150881	0.0155558	3.77516	0.0149759	1359.32	107.873	0.0291699	0.0288193	3.3161	4.21095	3.87954
1985Q1	4.27309	0.00530582	871.945	106.733	0.0151532	0.0158767	3.78813	0.0165212	1349.49	107.231	0.0297516	0.0285991	3.32372	4.06787	3.89018
1985Q2	4.27863	0.00335809	866.764	105.533	0.0147289	0.0154854	3.7998	0.0253838	1352.99	106.534	0.0300095	0.0276015	3.2968	4.11059	3.91169
1985Q3	4.28763	0.00583691	864.206	104.59	0.0154791	0.0147716	3.81175	0.0153038	1356.9	105.879	0.027066	0.0265288	3.30635	4.10547	3.84638
1985Q4	4.30456	0.00145584	860.991	103.746	0.0179406	0.0153443	3.82469	0.0157218	1361.71	105.244	0.0275823	0.0258065	3.34394	4.17151	3.80791
1986Q1	4.30462	0.00515086	866.762	103.991	0.0152158	0.0127366	3.83571	0.0190693	1361.93	104.644	0.0280383	0.0237961	2.87913	4.17421	3.86766
1986Q2	4.30884	-0.00326333	865.533	103.298	0.0113126	0.0120229	3.85035	0.00615809	1370.4	104.105	0.0221264	0.0222501	2.55129	4.24125	3.8825
1986Q3	4.32007	-0.0014254	866.366	102.598	0.0114544	0.0128095	3.8666	0.0116743	1381.1	103.663	0.0222836	0.0222642	2.51746	4.21312	3.86466
1986Q4	4.32929	-0.00257367	865.289	101.757	0.010411	0.0135471	3.87955	0.0186018	1394.52	103.246	0.0227575	0.022122	2.68958	4.25422	3.86301
1987Q1	4.33032	-0.00102137	861.22	100.264	0.0102847	0.0122682	3.89289	0.0193417	1413.58	103.254	0.0271045	0.0220593	2.88621	4.31948	3.91861
1987Q2	4.33829	0.00650316	864.662	99.6082	0.00845378	0.00985005	3.91314	0.0240554	1430.94	102.868	0.0288439	0.0232456	2.92767	4.47019	4.01306
1987Q3	4.35872	0.00150173	873.686	99.2064	0.00829744	0.0133512	3.93037	0.0192522	1448.92	102.469	0.0244134	0.0241027	2.94992	4.54813	4.14914
1987Q4	4.38141	0.000300697	884.305	98.9721	0.00899055	0.0133623	3.94717	0.0242489	1468.11	101.967	0.0259136	0.0246987	2.89361	4.58545	4.26423
1988Q1	4.39988	-0.000314526	920.015	99.8522	0.0090428	0.011221	3.96635	0.0304842	1497.23	101.249	0.0278694	0.0233539	2.76179	4.56229	4.40532
1988Q2	4.40762	0.000588613	932.369	99.7898	0.00864303	0.0121912	3.98452	0.0329272	1514.86	100.78	0.0284231	0.0234575	2.78577	4.62232	4.62957
1988Q3	4.42631	0.0053146	944.147	99.6749	0.00974908	0.0133149	4.00096	0.0430361	1529.09	100.386	0.032117	0.0244049	2.67012	4.55098	4.50419
1988Q4	4.43932	0.00533126	951.442	99.4694	0.0101863	0.0116827	4.02078	0.0390016	1540.66	99.9757	0.0356675	0.0241625	2.59815	4.48927	4.55654
1989Q1	4.4661	-0.00087054	946.611	98.6725	0.0102271	0.0121944	4.02773	0.033034	1539.4	99.523	0.0361592	0.0246635	2.86129	4.54686	4.57107
1989Q2	4.45157	0.0167978	955.799	98.5583	0.0115881	0.0124712	4.03543	0.0287148	1549.08	99.3342	0.0385158	0.0256824	2.92485	4.57214	4.46939
1989Q3	4.46824	0.00626442	970.553	98.5897	0.0130176	0.0123253	4.04394	0.0258903	1559.03	99.2693	0.0413177	0.0248737	2.86413	4.64661	4.3714
1989Q4	4.4932	0.00334637	986.921	98.7552	0.015055	0.013254	4.05332	0.0255437	1569.91	99.2671	0.0476116	0.0247381	2.96347	4.61599	4.31932
1990Q1	4.49473	0.00866132	1036.24	100.077	0.0161667	0.0154893	4.07082	0.0407098	1586.09	100.208	0.0522988	0.0255025	2.98807	4.63457	4.23774
1990Q2	4.5196	0.00665115	1051.58	100.177	0.0175261	0.0158704	4.08037	0.0273293	1596.61	100.204	0.0324087	0.026121	2.77035	4.67062	4.29293
1990Q3	4.53346	0.00693085	1063.82	100.058	0.0183358	0.0177606	4.09101	0.0234685	1605.5	100.007	0.0327076	0.0261857	3.27351	4.6263	4.39422
1990Q4	4.53644	0.0128482	1068.46	99.6938	0.0193313	0.0172478	4.09901	0.0249375	1613.05	99.5815	0.0344227	0.0260861	3.48215	4.57461	4.29576
1991Q1	4.55114	0.00975698	1060.96	97.9972	0.0195865	0.0157312	4.11255	0.0191876	1613.35	98.5552	0.0308654	0.0250122	3.03442	4.52954	4.22365
1991Q2	4.55088	0.00371035	1060.93	97.6446	0.0194778	0.0160846	4.12501	0.0185456	1620.79	98.0339	0.0278433	0.0247964	2.93354	4.59201	4.15647
1991Q3	4.55361	0.00490426	1063.12	97.5312	0.0176876	0.0155793	4.13905	0.0198996	1629.12	97.5119	0.0289814	0.0247073	2.98922	4.54331	4.10953
1991Q4	4.56032	0.00861728	1063.05	97.6052	0.0157836	0.0143911	4.15235	0.0207643	1638.08	96.9848	0.0326361	0.0237955	3.02065	4.50042	4.06563
1992Q1	4.56146	0.00150683	1072.01	98.6005	0.013671	0.0135013	4.17229	0.0186621	1646.51	96.4062	0.0300516	0.0234469	2.90146	4.46974	4.0949
1992Q2	4.56338	0.00740943	1071.3	98.9038	0.0116127	0.0137869	4.18664	0.0189549	1658.56	96.0196	0.0286577	0.0232344	3.00183	4.5508	4.12876
1992Q3	4.56625	0.000431637	1071.69	99.2151	0.0105069	0.0127065	4.2027	0.0203182	1672.67	95.6771	0.0291471	0.0220006	3.00262	4.53399	4.1614
1992Q4	4.56276	5.02542e-06	1069.21	99.473	0.00973706	0.012111	4.22079	0.0231893	1688.04	95.3909	0.0289552	0.0211923	2.95424	4.56011	4.05687
1993Q1	4.57629	0.00489434	1059.04	99.2568	0.00853433	0.0111286	4.23278	0.0266239	1714.24	95.6468	0.0283823	0.0198256	2.90053	4.59908	4.03882
1993Q2	4.56557	0.00409946	1059.28	99.7229	0.00787467	0.0115642	4.24816	0.0301917	1730.55	95.3564	0.0297954	0.0188574	2.90396	4.691	3.96555
1993Q3	4.56009	0.00805909	1064.88	100.414	0.00759188	0.0107018	4.26528	0.0272988	1746.07	94.9415	0.0314262	0.0180687	2.80288	4.67971	3.9583
1993Q4	4.5598	-0.00526516	1072.96	101.252	0.00612843	0.00919305	4.28275	0.030051	1759.54	94.4107	0.0317419	0.0174717	2.71248	4.66861	3.8938
1994Q1	4.55245	0.00580101	1104.72	103.675	0.00562214	0.00980358	4.30078	0.0408575	1769.08	93.3589	0.0330964	0.017951	2.63596	4.67389	3.99173
1994Q2	4.54995	-0.00128497	1113.45	104.452	0.00521849	0.0101871	4.3156	0.0336029	1782.42	92.804	0.0356586	0.020183	2.77585	4.77563	4.05964
1994Q3	4.55883	0.000503201	1120.9	104.987	0.00527806	0.0112075	4.325	0.032014	1797.26	92.3006	0.0218272	0.0213403	2.81999	4.78881	4.1596
1994Q4	4.55256	0.00342046	1125.21	105.168	0.00560095	0.011374	4.33389	0.0204769	1812.2	91.8522	0.0218056	0.0224787	2.80508	4.78162	4.3086
1995Q1	4.55597	-0.00116074	1122.27	104.659	0.00548603	0.0108678	4.35176	0.021343	1837.09	91.5068	0.0245372	0.0224837	2.82704	4.82564	4.36152
1995Q2	4.56598	-0.00306673	1123.55	104.523	0.00340997	0.00829341	4.36636	0.0180544	1851.04	91.1772	0.0247072	0.0209346	2.89805	4.86276	4.31728
1995Q3	4.57444	0.000454797	1125.97	104.395	0.00199535	0.00763149	4.38167	0.0147128	1863.68	90.887	0.0229485	0.019811	2.78449	4.74639	4.35032
1995Q4	4.57331	-0.00215022	1128.35	104.119	0.00115317	0.00731202	4.39015	0.0122993	1873.69	90.6365	0.0228136	0.0181705	2.8325	4.71035	4.29235
1996Q1	4.57771	0.00148848	1136.92	103.765	0.00114736	0.00799576	4.40538	0.0152809	1875.73	90.7142	0.0215461	0.0180872	2.92573	4.6967	4.25429
1996Q2	4.58547	0.00162591	1137.44	103.511	0.00118552	0.00817245	4.41917	0.0146321	1885.28	90.4497	0.0202825	0.0189728	2.96903	4.74451	4.23736
1996Q3	4.58891	0.000812953	1137.58	103.406	0.00115898	0.00777371	4.43253	0.00933575	1896.96	90.1036	0.0198511	0.0189383	3.02173	4.78663	4.13949
1996Q4	4.60228	0.00149167	1136.24	103.268	0.00119547	0.00673269	4.44959	0.00831889	1909.51	89.6895	0.0192891	0.0178375	3.14284	4.77683	4.14569
1997Q1	4.60779	0.00199313	1135.74	103.685	0.00123776	0.00638526	4.45582	0.0081129	1933.22	88.9555	0.0184464	0.0179045	3.05312	4.77684	4.23674
1997Q2	4.59783	0.0157568	1130.6	103.568	0.00122864	0.00639907	4.47448	0.00572339	1945.63	88.5047	0.018497	0.0179417	2.89399	4.7422	4.24019
1997Q3	4.59305	0.00201322	1124.73	103.481	0.00122698	0.00582657	4.48023	0.00764578	1957.2	88.068	0.0217336	0.0170007	2.91907	4.68804	4.23841
1997Q4	4.59957	0.00154227	1116.99	103.252	0.00113492	0.00483789	4.49373	0.00634779	1966.74	87.666	0.0219471	0.0170506	2.92925	4.64601	4.15267
1998Q1	4.58067	0.000488464	1093.33	102.689	0.00108099	0.00477167	4.4834	0.0148198	1981.09	87.3491	0.0240001	0.0173597	2.64456	4.56179	4.07324
1998Q2	4.57672	-0.000615532	1087.65	102.585	0.00108763	0.00411921	4.48575	0.0110351	1985.86	86.975	0.0231851	0.0169648	2.58718	4.59297	4.03816
1998Q3	4.58114	-0.00358103	1087.4	102.726	0.000966463	0.00350942	4.49204	0.0099956	1988.35	86.5943	0.0211596	0.0153947	2.51903	4.54016	3.99794
1998Q4	4.58174	0.00898187	1091.78	102.974	0.000572677	0.00278444	4.51265	0.00449453	1987.46	86.2168	0.0175086	0.013206	2.40651	4.47499	3.95602
1999Q1	4.57421	-0.00582048	1115.81	104.417	0.000368062	0.00482563	4.52203	0.00202299	1964.27	85.842	0.0157842	0.0131785	2.40872	4.50767	3.90422
1999Q2	4.5775	-0.00202155	1122.51	104.659	7.58218e-05	0.0037591	4.53467	0.00133897	1965.47	85.4649	0.0127126	0.0139184	2.72952	4.5039	3.96896
1999Q3	4.57704	-0.0012632	1128.45	104.795	7.7488e-05	0.00437483	4.54921	0.00402783	1972.88	85.0929	0.0111989	0.0153562	3.01115	4.53907	4.06304
1999Q4	4.58195	-0.000816436	1133.25	104.709	6.41584e-05	0.00431423	4.56773	0.00546096	1985.86	84.7186	0.0112903	0.0161367	3.17991	4.58817	4.108
2000Q1	4.59741	-0.00194509	1137.62	104.444	6.41584e-05	0.0043953	4.58527	0.00599963	2024.66	84.3288	0.0114365	0.0164318	3.28208	4.5844	4.17693
2000Q2	4.60328	-0.00269908	1138.71	104.095	5.16613e-05	0.00423149	4.60249	0.00284711	2040.38	83.97	0.0118457	0.0158513	3.28897	4.60103	4.11601
2000Q3	4.60503	-0.00107034	1138.59	103.731	0.000354748	0.00439366	4.61255	0.00979899	2054.21	83.6341	0.0121586	0.0152079	3.41907	4.58557	4.14823
2000Q4	4.61489	-0.00181327	1137	103.238	0.000613413	0.00429211	4.6224	0.00733438	2065.93	83.3106	0.0126327	0.0144359	3.40782	4.58531	4.11077
2001Q1	4.62082	0.00026141	1121.95	102.25	0.000502827	0.00338038	4.63302	0.00645927	2068.69	82.8597	0.0120248	0.013129	3.26761	4.59815	4.11245
2001Q2	4.61226	-0.00529952	1121.48	101.798	4.74955e-05	0.00315254	4.63936	0.00653526	2078.17	82.6257	0.0110182	0.0139715	3.31957	4.65053	4.07223
2001Q3	4.60341	-0.00184608	1124.93	101.557	2.33322e-05	0.00333269	4.64473	0.00394683	2088.54	82.4751	0.010603	0.0131151	3.25336	4.51968	3.9816
2001Q4	4.59957	-0.00300057	1131.52	101.413	5.83327e-06	0.00335818	4.65401	0.00289786	2099.54	82.3988	0.00937097	0.0128436	3.00503	4.43654	3.94519
2002Q1	4.5996	-0.00380476	1156.14	102.302	3.33331e-06	0.00363511	4.66892	0.00408641	2093.28	82.6521	0.00895403	0.0136625	3.064	4.46323	4.0002
2002Q2	4.60745	-9.8469e-05	1163.72	102.133	2.49999e-06	0.0034149	4.68543	0.00458495	2112.07	82.6261	0.00888144	0.0137373	3.23855	4.53943	4.0069
2002Q3	4.61545	-0.00100373	1170.14	101.879	7.49989e-06	0.00305954	4.69882	0.00517194	2138.72	82.5924	0.00866567	0.0121449	3.28435	4.60294	3.97364
2002Q4	4.6193	-0.000457733	1173.67	101.432	4.99995e-06	0.00252223	4.70823	0.00703254	2173.21	82.5365	0.00813287	0.0115577	3.28014	4.59766	3.99848
2003Q1	4.61842	-0.000884494	1175.37	100.099	4.16663e-06	0.00198874	4.72173	0.00897911	2226.48	82.4202	0.00821712	0.0108447	3.42689	4.55769	4.05504
2003Q2	4.62568	0.000258771	1175.91	99.6851	2.49999e-06	0.00149055	4.72907	0.00109493	2271.4	82.3386	0.00765834	0.0101978	3.25007	4.5278	4.04921
2003Q3	4.63259	-0.00129704	1176.88	99.5349	4.16663e-06	0.00297885	4.75275	0.0040528	2319.14	82.2704	0.00689181	0.0110822	3.3416	4.55594	4.10096
2003Q4	4.64904	-0.00116144	1175.48	99.5548	2.49999e-06	0.00343052	4.76736	0.0100639	2370.04	82.2013	0.00670533	0.0114214	3.37151	4.59076	4.21042
2004Q1	4.66038	0.00145617	1175.21	100.879	1.66666e-06	0.00325538	4.78615	0.00764793	2437.1	82.4619	0.0066688	0.0110839	3.44144	4.60669	4.37315
2004Q2	4.65782	-0.00154696	1173.05	100.889	1.66666e-06	0.00393553	4.8021	0.00902412	2488.5	82.2497	0.00664887	0.0117841	3.56153	4.5966	4.37327
2004Q3	4.66394	0.000167843	1172.68	100.768	1.66666e-06	0.0040938	4.81865	0.00776668	2537.12	81.9148	0.00695092	0.011051	3.70733	4.61299	4.40145
2004Q4	4.65948	0.00502774	1170.82	100.434	2.49999e-06	0.00361211	4.83335	0.00423102	2583.52	81.4461	0.00762533	0.0103672	3.80057	4.57556	4.46193
2005Q1	4.65715	-0.00328023	1179.12	99.4195	3.33331e-06	0.00346915	4.84813	0.00759142	2625.97	80.4172	0.00791789	0.0106417	3.86812	4.59446	4.5666
2005Q2	4.66991	-0.00293762	1175.45	98.9148	2.49999e-06	0.00316653	4.86458	0.0056415	2667.79	79.8328	0.00822766	0.0101772	3.96614	4.59679	4.56821
2005Q3	4.67356	-0.00189689	1172.04	98.4894	2.49999e-06	0.00333269	4.88149	0.00898602	2707.15	79.2876	0.0085602	0.0103365	4.12434	4.61307	4.59282
2005Q4	4.67546	0.000979816	1165.37	98.0849	2.49999e-06	0.00377798	4.90016	0.00990158	2744.35	78.7668	0.00927918	0.0110072	4.05639	4.61618	4.68804
2006Q1	4.67977	0.00245767	1148.68	98.0058	3.33331e-06	0.00389041	4.91851	0.00544979	2772.39	78.3393	0.00978184	0.0110574	4.13762	4.64505	4.84933
2006Q2	4.68378	6.95857e-05	1143.61	97.559	4.83287e-05	0.004676	4.9324	0.00843464	2807.88	77.8587	0.0101495	0.0119215	4.2543	4.69063	5.05735
2006Q3	4.68321	0.00246339	1144.33	97.0661	0.000554385	0.0044608	4.94665	0.00578619	2843.8	77.3873	0.0107303	0.0116578	4.25666	4.70737	5.10568
2006Q4	4.69598	-0.00144347	1147.53	96.5086	0.00063752	0.00421756	4.9664	0.00689095	2879.6	76.928	0.0105236	0.0112735	4.10497	4.71098	5.16478
2007Q1	4.70584	-0.00234971	1183.44	95.6432	0.000942388	0.00416265	4.98957	0.00704494	2934.99	76.3398	0.0106709	0.01157	4.07088	4.76347	5.17152
2007Q2	4.70709	0.000606176	1183.69	95.0311	0.00128171	0.00432733	5.00518	0.0105379	2963.85	75.9552	0.0107639	0.0121337	4.22889	4.76565	5.30609
2007Q3	4.70352	0.00201867	1180	94.4205	0.00124191	0.00426917	5.01918	0.0111337	2985.25	75.6277	0.0110834	0.0121903	4.31275	4.69526	5.2137
2007Q4	4.71208	0.00516974	1169	93.8403	0.00124937	0.00390107	5.0369	0.0151051	2998.37	75.3679	0.0107842	0.0118128	4.48497	4.72447	5.14594
2008Q1	4.7188	0.00158153	1139.53	92.7529	0.00126098	0.00346751	5.04928	0.016691	2977.63	75.2885	0.0103068	0.010962	4.56897	4.7558	5.24754
2008Q2	4.70649	0.00465286	1122.65	92.391	0.00126264	0.00400032	5.06165	0.0143386	2986.36	75.1205	0.0103045	0.0115494	4.81141	4.77205	5.25694
2008Q3	4.69628	0.00994245	1108.35	92.1926	0.00124854	0.00377716	5.06977	0.010719	2997.57	74.9683	0.0106865	0.0116093	4.76061	4.77608	5.16869
2008Q4	4.66309	-0.00581302	1093.61	92.2339	0.000831117	0.00356036	5.06022	-0.00794068	3010.49	74.8404	0.00759818	0.0100775	4.04549	4.60926	4.77386
2009Q1	4.62221	-0.0102797	1068.85	92.7853	0.000275681	0.00320026	5.04539	-0.00122378	3009.57	74.7778	0.0057222	0.00886523	3.821	4.45541	4.67919
2009Q2	4.63848	-0.00383176	1060.63	93.0603	0.0002582	0.00359815	5.06227	0.003347	3035.29	74.6847	0.00493644	0.00978397	4.0898	4.44738	4.7925
2009Q3	4.63951	-0.00255016	1060.59	93.2951	0.0002582	0.00336064	5.08254	0.00737179	3069.67	74.6006	0.00465791	0.0101628	4.23354	4.58621	5.0164
2009Q4	4.65766	-0.00360473	1066.07	93.5967	0.000259865	0.0032817	5.09936	0.00921669	3112.87	74.5111	0.00465918	0.0100624	4.32473	4.66438	5.11781
2010Q1	4.67166	0.00127578	1096.43	95.0963	0.00024488	0.00333515	5.11891	0.00662276	3196.51	74.7784	0.00473186	0.0102387	4.34659	4.74467	5.25297
2010Q2	4.68102	-0.00256906	1107.91	94.9397	0.000232392	0.0031945	5.13755	0.00498961	3246.47	74.5828	0.0049224	0.00973058	4.37501	4.80737	5.30213
2010Q3	4.69572	-0.00498339	1121.34	94.2085	0.000233225	0.00262863	5.1495	0.0086978	3291.55	74.2816	0.0052408	0.00860916	4.34296	4.81179	5.26377
2010Q4	4.69237	0.00345812	1134.47	93.0212	0.000224066	0.00260554	5.16362	0.0123967	3332.69	73.8405	0.00564995	0.00875373	4.46917	4.94236	5.41242
2011Q1	4.6721	-0.00139692	1153.66	89.3144	0.000219071	0.0031081	5.17859	0.0128969	3378.51	72.9023	0.00598498	0.00988372	4.65553	5.08508	5.51601
2011Q2	4.66417	-0.00156537	1165.22	87.8848	0.000166611	0.00294673	5.18924	0.0112256	3410.69	72.3932	0.00642133	0.00943719	4.76326	5.1035	5.48792
2011Q3	4.68944	0.000983367	1177.23	86.6253	0.000194924	0.00263276	5.20327	0.00822907	3434.57	71.9459	0.00668642	0.00804151	4.71985	5.03024	5.45127
2011Q4	4.69288	-0.000812302	1188.23	85.6515	0.000196589	0.00250986	5.20895	0.00499103	3451.25	71.5213	0.00663777	0.00748458	4.69098	4.90421	5.27519
2012Q1	4.70459	0.00415714	1202.33	85.1004	0.000207414	0.0024587	5.21948	0.00658251	3430.56	71.1943	0.00624435	0.00724992	4.77328	4.90957	5.32474
2012Q2	4.70243	-0.00248746	1209.08	84.4899	0.000194924	0.00222094	5.22972	0.00489993	3447.24	70.8678	0.00603767	0.00673681	4.69009	4.91727	5.26874
2012Q3	4.69329	-0.00464114	1214.6	83.9096	0.00021241	0.0019846	5.2401	0.00681571	3468.52	70.5981	0.00568874	0.00606584	4.69534	4.88177	5.18471
2012Q4	4.69586	0.000852805	1218.4	83.4761	0.000210744	0.00188041	5.25154	0.00703143	3494.42	70.3517	0.00544259	0.00594871	4.70087	4.88322	5.22622
2013Q1	4.70521	-2.01642e-05	1220.69	83.4388	0.000206581	0.00177535	5.25399	0.00539625	3562.99	70.3955	0.0053396	0.00624864	4.72386	4.89144	5.29525
2013Q2	4.71603	0.00106602	1218.4	83.0431	0.000182433	0.00183326	5.26321	0.00306144	3586.71	70.1667	0.00534382	0.00613435	4.63157	4.88935	5.17045
2013Q3	4.72248	0.00627214	1213.89	82.4721	0.000181601	0.00191597	5.27537	0.00740746	3601.55	69.9194	0.00554294	0.00750976	4.7039	4.84348	5.17447
2013Q4	4.7253	0.00635208	1207.4	81.862	0.000180768	0.00159656	5.28523	0.00633252	3606.38	69.6177	0.00554333	0.00758601	4.69424	4.84484	5.18434
2014Q1	4.73212	0.00185552	1188.24	80.6439	0.000184932	0.00156758	5.29438	0.00599283	3583.23	69.3663	0.00565611	0.00745636	4.68464	4.84448	5.1372
2014Q2	4.71388	0.0208835	1178.36	80.0188	0.000166611	0.00150214	5.30437	0.00517714	3579.38	68.9982	0.00561797	0.00692908	4.69871	4.82792	5.10325
2014Q3	4.71502	0.00410656	1168.94	79.3485	0.000167444	0.00133062	5.31484	0.00374105	3575.01	68.6151	0.00552485	0.00628977	4.6242	4.76292	5.08699
2014Q4	4.72161	-0.00216604	1160.63	78.7746	0.000159949	0.00111999	5.32461	0.00230485	3568.56	68.1745	0.00520761	0.00557384	4.33699	4.71701	4.97585
2015Q1	4.73217	0.000439751	1146.85	78.0782	0.000183266	0.000850219	5.33459	-6.96073e-05	3560.22	67.6289	0.00497137	0.00458237	3.9884	4.70828	4.85634
2015Q2	4.7344	0.00298961	1139.79	77.6383	0.000168277	0.0010088	5.34418	0.006135	3553.77	67.1707	0.0045135	0.00500888	4.12314	4.70892	4.8295
2015Q3	4.73439	0.000367012	1134.26	77.1726	0.000185764	0.000986385	5.35407	0.00525007	3547.52	66.7576	0.0043604	0.00513272	3.91764	4.63769	4.71608
2015Q4	4.73136	-0.00235407	1131.14	76.8075	0.000190761	0.000773801	5.36259	0.00162015	3540.72	66.345	0.00432167	0.00496789	3.77533	4.60811	4.61462
2016Q1	4.73391	-0.00060477	1132.35	76.4684	8.66516e-05	0.000154119	5.37032	0.00419641	3523.59	66.0299	0.0042642	0.00443812	3.51826	4.61015	4.60436
2016Q2	4.73659	-0.000573199	1129.74	76.2249	-0.000125865	-0.000299346	5.38097	0.00510079	3520.98	65.6465	0.00415692	0.00402753	3.81919	4.67213	4.66996
2016Q3	4.73949	-0.0010524	1126.45	75.9434	-0.000115026	-0.000323543	5.3889	0.00414019	3522.34	65.3009	0.00401239	0.00338288	3.82496	4.68486	4.7131
2016Q4	4.74267	0.00504773	1123.47	75.7218	-0.000108357	-1.16669e-05	5.39881	0.00509868	3527.2	64.9517	0.00409632	0.00455224	3.89659	4.69675	4.81721
2017Q1	4.75193	-0.000596915	1120.02	75.6363	-0.000104188	0.000184932	5.40868	0.00652546	3538.71	64.6888	0.00412054	0.00518631	3.984	4.7589	4.93345
2017Q2	4.75515	0.000460831	1114.28	75.4539	-0.00013587	0.000105811	5.41926	0.00257852	3549.85	64.3543	0.00425178	0.00486631	3.90636	4.72802	4.82467
2017Q3	4.76327	0.0016337	1106.92	75.181	-0.000134203	0.000120804	5.43032	0.00433725	3564.01	64.0433	0.00410073	0.00501133	3.95432	4.69356	4.91472
2017Q4	4.7682	0.00394934	1098.82	74.8926	-0.000105856	0.000125802	5.43801	0.0051914	3580.64	63.7218	0.00419237	0.00522971	4.12049	4.68847	4.94118
2018Q1	4.76054	0.0066458	1079.35	74.9677	-0.000120029	0.000152454	5.44968	0.00838537	3611.39	63.5048	0.00443392	0.00580954	4.20277	4.764	5.00846
2018Q2	4.76525	-0.00568156	1070.12	74.4983	-0.000162553	0.000114141	5.45995	0.00331258	3627.05	63.1699	0.00485467	0.00591404	4.31172	4.76278	5.00071
2018Q3	4.75955	0.00668968	1062.23	73.7747	-0.000156716	0.000235722	5.46694	0.00689062	3641.02	62.8292	0.00509891	0.0058131	4.32103	4.72917	4.9314
2018Q4	4.7654	0.000556607	1056.37	72.8705	-0.000165054	0.00025487	5.47443	0.00350942	3652.1	62.4601	0.00546977	0.00588766	4.21625	4.69188	4.93174
2019Q1	4.76901	0.00123193	1058.47	70.964	-0.00013587	-3.75028e-05	5.48241	0.00176416	3666.95	62.0518	0.0055493	0.00507947	4.14679	4.70752	4.98152
2019Q2	4.77352	-0.000405849	1050.36	70.0382	-0.000150879	-0.000185902	5.49029	0.00723461	3668.03	61.6751	0.00538106	0.00436413	4.23396	4.71555	5.04005
2019Q3	4.77724	0.0020221	1039.83	69.1791	-0.00014671	-0.000496326	5.49783	0.00597216	3664.62	61.3116	0.0048603	0.00316018	4.12638	4.65469	5.03017
2019Q4	4.75797	0.00193366	1027.37	68.4639	-8.58481e-05	-0.000216761	5.50447	0.00783085	3655.2	60.9469	0.00438276	0.00335611	4.14911	4.64714	4.9668

[truncated: 18 more sheets: KOREA, MALAYSIA, MEXICO, NORWAY, NEW ZEALAND, PERU, PHILIPPINES, SOUTH AFRICA, SAUDI ARABIA, SINGAPORE, SWEDEN, SWITZERLAND, THAILAND, TURKEY, UNITED KINGDOM, USA, DOMINANT UNIT, PSW_Sheet]
